# Supplementary material for: The Carcinogenic Liver Fluke, Clonorchis sinensis: New Assembly, Reannotation and Analysis of the Genome and Characterization of Tissue Transcriptomes
Source: PLoS One. 2013 Jan 30;8(1):e54732. doi: 10.1371/journal.pone.0054732 (PMC3559784; doi:10.1371/journal.pone.0054732)
Supplement: Table S1 — Main features of raw data from C. sinensis whole genome sequencing. Footnote: We assumed that the genome size was 580 Mb. (XLS) [file pone.0054732.s006.xls]

## Sheet: Table S1
Table S1. Main features of raw data of C. sinensis whole genome sequencing.
		Raw data					Clean data
libraries	Insert Size (bp)	Read pairs (M)	Total length (Gb)	Reads length (bp)	Sequence coverage (X)	Pysical coverage (X)	Read pairs (M)	Total length (Gb)	Reads length (bp)	Sequence coverage (X)	Pysical coverage (X)
Paired- end	300	34.2	8.21	120	14.15	17.69	28.71	5.91	103	10.2	14.85
	350*	54.9	12.63	115	21.77	33.13	47.95	9.88	103	17.03	28.94
	400	29.55	7.09	120	12.23	20.38	26.01	5.36	103	9.24	17.94
	500*	39.39	9.06	115	15.62	33.96	34.51	7.11	103	12.26	29.75
Mate- pair	2000	62.13	14.91	120	25.71	214.24	48.21	4.82	50	8.31	166.26
	5000	43.21	10.46	121	18.03	372.54	36.23	3.62	50	6.25	312.33
Total		263.38	62.36		107.51	691.94	221.62	36.7		63.29	570.07
We assumed the genome size was 580 Mb.
* Data of our previous genomic study
