# Supplementary material for: The Carcinogenic Liver Fluke, Clonorchis sinensis: New Assembly, Reannotation and Analysis of the Genome and Characterization of Tissue Transcriptomes
Source: PLoS One. 2013 Jan 30;8(1):e54732. doi: 10.1371/journal.pone.0054732 (PMC3559784; doi:10.1371/journal.pone.0054732)
Supplement: Table S2 — Statistics for the reliable gene set with homology, functional annotation and putative full-length ORF support. (XLS) [file pone.0054732.s007.xls]

## Sheet: Table S2
Table S2. Statistics of reliable gene set with homology, or functional annotation or putative full-length ORFs support.
	Database	# Number	Proportion (%)
Annotated	Swiss-Prot	7699	56.5
	KEGG	10193	74.8
	COG	9852	72.3
	InterPro	8463	62.1
	GO	8024	58.8
	NR	10442	76.6
	Total	10859	79.6
Un-annotated, but with S. jap or S. man homology		460	3.4
Un-annotated, non-homology, but supported by putative full-length ORFs *		360	2.6
hypothetical genes**		1955	14.3
Reliable gene set		13634	100
* identity >=90%, query amino acid >50 aa, align length/query length >=0.9, exon No. >1
** supported by at least two methods of genscan, augustus, and cufflink，amino acid >=300 aa, exon No. >1
