# Supplementary material for: The Carcinogenic Liver Fluke, Clonorchis sinensis: New Assembly, Reannotation and Analysis of the Genome and Characterization of Tissue Transcriptomes
Source: PLoS One. 2013 Jan 30;8(1):e54732. doi: 10.1371/journal.pone.0054732 (PMC3559784; doi:10.1371/journal.pone.0054732)
Supplement: Table S4 — Distribution of numbers of transcribed isoforms for each gene model. (XLS) [file pone.0054732.s009.xls]

## Sheet: Table S4
Table S4. The distribution of numbers of transcribed isoforms in each gene model.
Isoforms No. per gene	1	2	3	4	5	6	7	8	9	10	11	12
Gene No.	10109	1677	938	503	222	113	45	11	11	4	1	1
Gene (%)	74.14	12.3	6.88	3.69	1.63	0.83	0.33	0.08	0.08	0.03	0.01	0.01
