# Supplementary material for: The Carcinogenic Liver Fluke, Clonorchis sinensis: New Assembly, Reannotation and Analysis of the Genome and Characterization of Tissue Transcriptomes
Source: PLoS One. 2013 Jan 30;8(1):e54732. doi: 10.1371/journal.pone.0054732 (PMC3559784; doi:10.1371/journal.pone.0054732)
Supplement: Table S5 — Distribution of alternative splicing events in transcripts. (XLS) [file pone.0054732.s010.xls]

## Sheet: Table S5
Table S5. The distribution of alternative splicing events in transcripts.
Splicing pattern	Description	No.	Percentage
A3SS	Alternative 3' splice site	1151	0.0817
A5SS	Alternative 5' splice site	1401	0.0995
AFE	Alternative first exon	1440	0.1022
AI	alternative initiation	1343	0.0953
ALE	Alternative last exon	1748	0.1241
AT	alternative termination	123	0.0087
CE	Exon isoform	4091	0.2904
EI	Exon skipping	24	0.0017
II	Intron isoform	1024	0.0727
IR	Intron retention	567	0.0402
MXE	Mutually exclusive exon	1175	0.0834
Total		14087	1
