# Supplementary material for: The Carcinogenic Liver Fluke, Clonorchis sinensis: New Assembly, Reannotation and Analysis of the Genome and Characterization of Tissue Transcriptomes
Source: PLoS One. 2013 Jan 30;8(1):e54732. doi: 10.1371/journal.pone.0054732 (PMC3559784; doi:10.1371/journal.pone.0054732)
Supplement: Table S6 — Numbers of expressed genes and transcripts. (XLS) [file pone.0054732.s011.xls]

## Sheet: Table S6
Table S6. Numbers of expressed genes and transcripts.
Data set		Muscle	Sucker	Ovary	Testis	Either*	All§
Gene	FPKM>0	10415	10899	9872	11077	11643	9459
	FPKM>1	9120	9281	8625	9112	9860	8212
Transcript	FPKM>0	22021	22495	21062	22642	24508	19163
	FPKM>1	16758	15646	15399	15731	19435	12119
*Genes or transcripts satisfied with FPKM criteria in either organ.
§Genes or transcripts satisfied with FPKM criteria in all organs.
FPKM means fragments per kilobase of exon per million fragments mapped.
