# Supplementary material for: The Carcinogenic Liver Fluke, Clonorchis sinensis: New Assembly, Reannotation and Analysis of the Genome and Characterization of Tissue Transcriptomes
Source: PLoS One. 2013 Jan 30;8(1):e54732. doi: 10.1371/journal.pone.0054732 (PMC3559784; doi:10.1371/journal.pone.0054732)
Supplement: Table S7 — Gene expression in four C. sinensis tissues. (XLS) [file pone.0054732.s012.xls]

## Sheet: Table S7
Table S7. Gene expression in four tissues of C. sinensis.
Gene ID	Sucker	Muscle	Ovary	Testis	Muscle Vs. Sucker	Muscle Vs. Ovary	Muscle Vs. Testis	Ovary Vs. testis	Gene annotation
					q-value	q-value	q-value	q-value
csin100001	0	0	0	0	1	1	1	1	hypothetical protein
csin100002	13.5338	46.7213	20.9875	42.0195	0.1414	0.409496	0.989627	0.432947	hypothetical protein
csin100003	10.283	31.3667	25.7861	19.1377	0.176835	0.920478	0.652971	0.812877	hypothetical protein
csin100004	188.144	427.757	2652.72	1716.64	0.317468	0.0166381	0.0720132	0.592235	hypothetical protein
csin100005	0.45365	0	5.25979	21.1799	0.39982	0.151609	0.058299	0.239519	hypothetical protein
csin100006	6.07652	18.0566	28.258	68.4719	0.14173	0.689037	0.104571	0.161668	express protein
csin100007	0.785813	2.0818	8.07365	8.61043	0.375746	0.17066	0.111948	1.02573	hypothetical protein
csin100008	0	0	0	0	1	1	1	1	hypothetical protein
csin100009	0	0	0	0	1	1	1	1	Clone ZZD1203 mRNA sequence
csin100010	7.56781	30.3068	4.33261	14.6703	0.0298344	0.00890805	0.412698	0.0465782	hypothetical protein
csin100011	37.6923	52.2122	29.3548	44.9636	0.733018	0.562332	0.939591	0.62214	hypothetical protein ; K11124 protein SMG6 [EC:3.1.-.-]
csin100012	33.2751	51.9326	49.1878	35.6798	0.683095	1.02561	0.771335	0.803506	UPF0454 protein C12orf49 homolog
csin100013	4720.08	3685.99	3862.3	2743.69	0.929043	1.03887	0.949319	0.928264	Cbr-ftt-2; C. briggsae CBR-FTT-2 protein; K06630 tyrosine 3-monooxygenase/tryptophan 5-monooxygenase activation protein
csin100014	2.09598	5.49357	6.05551	35.1341	0.181566	0.991193	0.0267029	0.000908552	Dynein heavy chain 5, axonemal
csin100015	0.350897	2.34946	1.44945	15.0726	0.0527224	0.767359	0.0125679	0.00303518	Dynein heavy chain 5, axonemal
csin100016	84.2403	88.5969	120.34	72.1438	1.02172	0.846509	0.918334	0.628539	hypothetical protein
csin100017	39.9724	140.893	621.915	530.425	0.0549189	0.123795	0.243522	0.957742	tuba4l, fi05b01, wu:fi05b01, zgc:55727, zgc:76934; tubulin, alpha 4 like; K07374 tubulin alpha
csin100018	0	0	0	0.244572	1	1	1	1	express protein
csin100019	228.013	146.506	194.498	91.8014	0.625788	0.855774	0.650918	0.23457	AGAP009537-PA; K08738 cytochrome c
csin100020	6.60383	0.164535	0.71067	0.716831	0.0119426	0.457655	0.477392	1.06471	Pepsin A-2/A-3
csin100021	0.450918	0.308381	0.499772	0.402119	0.864746	0.84043	0.93986	0.985063	PGA4, PGA; pepsinogen 4, group I (pepsinogen A) (EC:3.4.23.1); K06002 pepsin A [EC:3.4.23.1]
csin100022	36.0987	55.3461	29.3274	40.4498	0.615085	0.508718	0.794495	0.747603	USP48, USP31; ubiquitin specific peptidase 48; K11852 ubiquitin carboxyl-terminal hydrolase 31 [EC:3.1.2.15]
csin100023	24.9615	38.8744	20.4375	28.3293	0.599775	0.506427	0.797211	0.741331	AP-3 complex subunit beta-2
csin100024	0	0	0	0	1	1	1	1	Gap-Pol polyprotein
csin100025	0	0	0	0	1	1	1	1	hypothetical protein
csin100026	10.0616	37.9393	12.2643	25.6351	0.0414393	0.163531	0.719668	0.276586	unc-13 (munc13) ; K00030 isocitrate dehydrogenase (NAD+) [EC:1.1.1.41]
csin100027	1.37079	3.28653	0.426625	3.29728	0.397673	0.0443403	1.06396	0.0453055	hypothetical protein
csin100028	0.401952	1.8235	5.57691	6.64357	0.111905	0.259572	0.136439	0.949768	Y+L amino acid transporter 1
csin100029	156.69	134.599	70.2384	78.2171	0.919936	0.493515	0.561575	0.981572	Beta-centractin
csin100030	0.00683912	0	0	0.00518495	0.654999	1.0291	0.700297	0.751548	Retrovirus-related Pol polyprotein from type-1 retrotransposable element R2 (Fragment)
csin100031	15.4069	12.005	2.38708	7.5515	0.815746	0.0350563	0.637857	0.0777254	ankyrin 23/unc44 ; K10380 ankyrin
csin100032	223.995	328.79	405.953	185.024	0.66479	0.907143	0.519932	0.200624	dual-specificity phosphatase ; K14165 dual specificity phosphatase [EC:3.1.3.16 3.1.3.48]
csin100033	18.9446	32.4243	34.5601	14.2484	0.545169	1.01697	0.366142	0.183539	tRNA selenocysteine 1-associated protein 1
csin100034	90.5702	177.501	192.476	112.667	0.385636	1.00435	0.653019	0.487389	Major facilitator superfamily domain-containing protein 10
csin100035	21.9771	41.0535	24.7088	17.4056	0.451168	0.641593	0.3205	0.74714	ubiquitin-activating enzyme E1 ; K11996 adenylyltransferase and sulfurtransferase
csin100036	134.28	227.735	175.987	166.794	0.503884	0.864948	0.788871	1.02216	snare protein sec22 ; K08517 vesicle transport protein SEC22
csin100037	45.7732	62.5308	58.7775	52.1729	0.757536	1.02093	0.929804	0.970811	SFRS11 protein ; K13165 splicing factor, arginine/serine-rich 12
csin100038	64.4954	54.3829	55.6903	85.0049	0.935484	1.04205	0.72052	0.729968	39S ribosomal protein L11, mitochondrial
csin100039	0.104884	0.076013	0.0273099	0.118883	1	1	1	1	hypothetical LOC590823
csin100040	0	0	0	0	1	1	1.03638	1.03645	ATP-binding cassette transporter
csin100041	0.64555	0	0	0.50045	1	1	1	1	hypothetical protein
csin100042	57.948	113.17	100.934	65.9099	0.376307	0.982496	0.579546	0.597893	Mediator of RNA polymerase II transcription subunit 27-B
csin100043	10.9796	13.7361	8.62081	16.2739	0.863428	0.688722	0.929735	0.430119	hypothetical protein
csin100044	4.90491	0.396716	0.2138	0.406391	0.0282984	1	1	1	hypothetical protein
csin100045	2.54882	2.49546	8.10133	10.8472	1.04219	0.216855	0.0641233	0.841819	acss3, si:dkey-231a18.1; acyl-CoA synthetase short-chain family member 3; K01908 propionyl-CoA synthetase [EC:6.2.1.17]
csin100046	50.3951	156.606	53.6732	87.593	0.196902	0.245571	0.601206	0.682256	Cyclin-dependent kinase 9
csin100047	59711.3	18311	67032.7	31601.7	0.479068	0	0.918484	0	ctsf, MGC153093, cb420, sb:cb420, zgc:153093; cathepsin F (EC:3.4.22.41); K01373 cathepsin F [EC:3.4.22.41]
csin100048	3049.16	598.883	3373.54	3081.86	0.351127	0.602646	0.00859555	1.00406	heat shock protein ; K04079 molecular chaperone HtpG
csin100049	1.24103	6.47206	7.59887	10.8387	1	1	0.71191	0.880523	similar to COS41.3
csin100050	1.01795	0.590116	0	2.27451	0.840354	0.395171	0.529192	0.156835	hypothetical protein
csin100051	22.7787	15.8686	44.4705	77.3884	0.75424	0.234885	0.0272993	0.487338	Bicaudal D-related protein homolog
csin100052	449.153	509.905	330.241	237.764	0.968213	0.793465	0.563063	0.761958	transketolase (EC:2.2.1.1); K00615 transketolase [EC:2.2.1.1]
csin100053	124.969	87.0338	163.144	145.806	0.704286	0.510331	0.616692	0.975657	cofilin actophorin ; K05765 cofilin
csin100054	0.140142	0.331165	0	0	1	1	1	1	TLL2; tolloid-like 2; K13047 tolloid-like protein 2 [EC:3.4.24.-]
csin100055	0	0	0	0	1	1	1	1	hypothetical protein LOC758630
csin100056	0.27772	2.56623	3.37704	9.18308	1	1	0.229554	0.478989	hypothetical protein MGC82279; K13443 Niemann-Pick C2 protein
csin100057	0	0	0	0	1	1	1.03628	1.03635	hypothetical protein
csin100058	756.848	294.48	500.815	349.286	0.199077	0.611989	0.922847	0.687021	GTP-binding protein-like protein ; K07953 GTP-binding protein SAR1 [EC:3.6.5.-]
csin100059	3.38738	79.764	149.199	234.464	1	0.651685	0.305269	0.764566	Intraflagellar transport protein 43 homolog
csin100060	9.68628	9.9517	0.830641	16.1621	1	1	0.758893	0.391295	uncharacterized protein K02A2.6-like
csin100061	8.96177	54.0967	57.1038	112.392	0.0215109	1.02458	0.447236	0.346693	express protein
csin100062	67.3979	106.564	19.378	41.0719	0.64707	0.0397408	0.352915	0.254557	tankyrase ; K10799 tankyrase [EC:2.4.2.30]
csin100063	36.7426	9.59272	266.398	330.178	0.0780581	6.0508e-06	3.60614e-06	0.8918	Coiled-coil domain-containing protein 151
csin100064	0.103693	0	0	0.14592	0.391914	1	0.322097	0.350036	hypothetical protein
csin100065	0.301828	0	0	0.228944	0.397489	1	0.454312	0.491522	hypothetical protein
csin100066	10.433	23.4652	23.825	35.909	0.290303	1.0454	0.699056	0.639751	Monocarboxylate transporter 12-B
csin100067	27.6713	31.2339	14.0659	14.9095	0.953858	0.3898	0.418126	1.02313	hypothetical protein
csin100068	0.0313556	0	0	0	1	1	1	1	similar to endonuclease-reverse transcriptase
csin100069	2.39125	0.205181	0.111151	0.293865	0.0334219	1	0.893148	0.748498	FMRFamide-activated amiloride-sensitive sodium channel
csin100070	0.661726	0	0	0.0252458	0.0841639	1	0.469595	0.510703	hypothetical protein
csin100071	0.893103	3.29437	1.88032	0.623248	0.178092	0.703855	0.060422	0.41659	hypothetical protein
csin100072	0	0	0	0	1	1	1	1	Gap-Pol polyprotein
csin100073	0	0	0	0	1	1	1	1	hypothetical protein
csin100074	0	0	0	0.0660717	1.0308	1.02921	0.142074	0.262032	hypothetical protein
csin100075	369.377	653.808	909.737	354.234	0.525881	0.859511	0.620214	0.149483	RNA-binding protein 4.1
csin100076	287.987	165.05	93.7837	79.5483	0.602947	0.66403	0.510926	0.980706	LIM and SH3 domain protein F42H10.3
csin100077	0.884308	4.16942	8.21273	12.5522	0.0812456	0.525522	0.181502	0.682207	LIM/homeobox protein Lhx2
csin100078	0	0	0	0	1	1	1	1	similar to CG31613-PA; K11253 histone H3
csin100079	0.674711	4.71704	3.78986	6.53238	0.0261566	0.923403	0.824239	0.646663	MDS1 and EVI1 complex locus protein EVI1
csin100080	0	0	0	0.045433	1	1	1	1	hypothetical protein
csin100081	0	0	0	0	1	1	1	1	hypothetical LOC590823
csin100082	17.8665	39.3204	33.3082	22.0537	0.289795	0.938049	0.522031	0.631411	Zinc finger protein 598
csin100083	39.5135	59.8593	44.1094	36.8678	0.632497	0.819815	0.614657	0.908754	Suppressor of SWI4 1 homolog
csin100084	0	0.198522	0	0.228978	1	0.321777	1.01326	0.229069	hypothetical protein
csin100085	28.7359	41.2453	47.3629	64.0298	0.713099	0.958	0.68819	0.772472	RILP-like protein homolog
csin100086	51.8363	68.9683	791.322	560.183	0.840294	0.000765636	0.00158673	0.706669	Sjoegren syndrome nuclear autoantigen 1
csin100087	70.8709	122.613	119.025	61.238	0.504415	1.03765	0.440199	0.33535	hypothetical protein
csin100088	9.41461	24.9642	6.86607	14.8404	0.180769	0.108833	0.58331	0.300372	cell cycle control protein cwf22 ; K13100 pre-mRNA-splicing factor CWC22
csin100089	13.5947	13.7137	0.832984	0.903437	1.05109	0.00213845	0.000135002	1.03422	hypothetical protein
csin100090	0	0	0	0	1	1	1	1	similar to glycosyltransferase-like 1B
csin100091	48.6343	192.702	691.348	632.221	0.0309702	0.176695	0.278437	1.00748	glycosyltransferase-related ; K09668 glycosyltransferase-like protein LARGE
csin100092	0.518463	6.16371	19.879	22.4716	0.00609446	0.212408	0.116388	0.984965	similar to glycosyltransferase-like 1B; K09668 glycosyltransferase-like protein LARGE
csin100093	0.0420367	0	0	0.0289224	1	1	1	1	Ctsd; cathepsin D (EC:3.4.23.5); K01379 cathepsin D [EC:3.4.23.5]
csin100094	83.6447	16.2845	23.5272	15.1486	0.0388217	0.816409	1.02191	0.755169	hypothetical protein
csin100095	21.3837	90.8877	122.614	121.883	0.0225127	0.846937	0.845539	1.06338	TBCC domain-containing protein 1
csin100096	87.2159	81.3125	101.681	88.3881	0.999544	0.915195	1.01403	0.956477	leucyl-tRNA synthetase ; K01869 leucyl-tRNA synthetase [EC:6.1.1.4]
csin100097	85.985	72.4822	37.6979	55.5519	0.900521	0.486792	0.833455	0.677981	BRO1 domain-containing protein BROX
csin100098	190.656	395.889	124.279	188.421	0.469457	0.235298	0.490797	0.799289	E3 ubiquitin-protein ligase rnf146
csin100099	9.07827	19.8184	1.50367	6.03731	0.438743	0.00626024	0.197286	0.254289	hypothetical protein
csin100100	12.3154	37.5089	1.48979	10.2475	0.100069	1.05032e-05	0.0466747	0.00443175	hypothetical protein
csin100101	1.4599	2.39148	1.40455	4.72919	0.701978	0.746607	0.566549	0.298319	hypothetical protein
csin100102	0	0	0	0	1	1	1	1	hypothetical LOC582986
csin100103	4.30861	13.4394	1.4241	6.2713	0.118755	0.00302024	0.379515	0.0348639	Homeobox protein cut-like 1 (Fragment)
csin100104	84.6097	72.5767	881.006	1237.28	0.927747	0.000724952	0.000314604	0.757949	hypothetical protein ; K10410 dynein light intermediate chain, axonemal
csin100105	41.0711	124.442	72.4598	139.806	0.108346	0.654165	0.994765	0.365122	family C19 unassigned peptidase (C19 family) ; K11848 ubiquitin carboxyl-terminal hydrolase 20/33 [EC:3.1.2.15]
csin100106	587.04	63.7131	168.821	125.265	0.000967682	0.244336	0.474402	0.766522	ELF1; E74-like factor 1 (ets domain transcription factor); K09428 E74-like factor 1/2/4
csin100107	0.570406	0	1.28317	0	1	1	1	1	hypothetical protein
csin100108	0	0	0	0	1.0307	1.02856	1.03609	1.03615	hypothetical protein
csin100109	0.468731	1.11195	6.26532	3.14877	0.472483	0.104176	0.376714	0.579952	hypothetical protein
csin100110	1.6324	5.0708	1.49731	4.50222	0.228836	0.221775	0.986091	0.2666	Arf-GAP domain and FG repeats-containing protein 1
csin100111	11.9575	10.8905	16.4387	11.338	0.994633	0.779903	1.04089	0.798693	Protein ARV1
csin100112	26.8335	48.137	23.2261	47.6856	0.459902	0.453377	1.06118	0.287703	udp-glucose glycoprotein:glucosyltransferase ; K11718 UDP-glucose:glycoprotein glucosyltransferase [EC:2.4.1.-]
csin100113	0	6.03263	0.191459	0.155054	0.0776557	0.0190864	1.79177e-05	1	Gastrula zinc finger protein xFG20-1
csin100114	1.5737	12.2365	4.75189	3.61458	0.0193139	0.394552	0.190095	0.927897	Nanos homolog 1
csin100115	2.7486	20.6484	21.561	16.8931	0.0159528	1.03451	0.920994	0.892895	Nanos homolog 1
csin100116	8.44138	48.0301	84.3231	46.755	0.0432027	0.621981	1.04917	0.507709	express protein
csin100117	17.1137	3.9815	1.66147	3.14005	0.0576946	0.402847	0.892322	0.575971	ece1, ECE-1, MGC130791, MGC52874; endothelin converting enzyme 1 (EC:3.4.24.71); K01415 endothelin-converting enzyme [EC:3.4.24.71]
csin100118	0	0	0	0	1.0306	1.02867	1.03599	1.03605	hypothetical protein
csin100119	1.26065	0.476296	0.342982	0.276318	0.418993	1	0.763637	0.998158	Cyclin-dependent kinase-like 1
csin100120	10.8857	37.8862	12.6483	49.8038	0.131879	0.219253	0.84024	0.0478425	Nuclear receptor coactivator 2 (NCoA-2) (Transcriptional intermediary factor 2) (xTIF2)
csin100121	25.1875	58.2394	71.0131	111.309	0.394976	0.926584	0.519727	0.660184	hypothetical protein
csin100122	40.9945	60.3176	137.814	102.556	0.722821	0.358151	0.607334	0.778061	TP53RK-binding protein
csin100123	0.975273	4.16218	10.2417	16.703	1	0.598802	0.342405	0.826164	express protein
csin100124	14.4768	16.6386	19.2474	9.19745	0.962006	0.968159	0.61943	0.503617	hypothetical protein
csin100125	58.7737	28.2532	22.3009	33.2458	0.347958	0.882626	0.932576	0.653581	Protein diaphanous homolog 2
csin100126	0	0	0	0	1.0305	1.02899	1.03589	1.03595	hypothetical protein
csin100127	9.99511	2.14165	0	0.69498	0.0665436	0.0958233	0.269331	0.120612	express protein
csin100128	3.16443	0.13665	0	0.157766	0.0409807	1	1.0213	0.260648	express protein
csin100129	5.21561	27.4884	85.0181	77.0148	0.0517869	0.181007	0.212895	0.992243	hypothetical protein
csin100130	272.226	300.846	348.242	218.835	0.968368	0.957238	0.793964	0.537495	Chaperone protein DnaJ
csin100131	0	0	0	0	1	1	1	1	similar to ankyrin 2,3/unc44
csin100132	0.140982	1.13553	0.222413	6.02097	0.0133372	0.0867252	0.0173315	1.24331e-06	Hydrocephalus-inducing protein homolog
csin100133	715.216	462.62	472.147	235.487	0.657188	1.0426	0.513703	0.383402	tetraspanin-CD63 receptor
csin100134	13.6359	7.15237	1.8415	2.47774	0.53546	0.204186	0.291727	0.930508	tetraspanin-CD63 receptor
csin100135	0	0	0	0	1	1	1	1	hypothetical protein
csin100136	0	0	0	0	1.0304	1.02889	1.03579	1.03585	hypothetical protein
csin100137	0	0	0	0	1	1	1	1	hypothetical protein LOC758630
csin100138	0	0	0	0	1	1	1	1	ATP-binding cassette transporter
csin100139	14.498	41.9265	30.6717	37.146	0.114295	0.816928	0.969485	0.895548	DEAD box ATP-dependent RNA helicase ; K14809 ATP-dependent RNA helicase DDX55/SPB4 [EC:3.6.4.13]
csin100140	0.0773193	0.184667	0	0.161643	0.77727	1	1.02496	0.25781	hypothetical protein
csin100141	17.9215	42.8936	57.2536	51.5329	0.260101	0.836604	0.915734	0.984024	tip60 ; K11304 histone acetyltransferase HTATIP [EC:2.3.1.48]
csin100142	0	0	0	0	1	1	1	1	hypothetical protein
csin100143	16.3607	40.7724	13.349	14.2433	0.202424	0.168598	0.142165	1.01818	MCCC1; methylcrotonoyl-Coenzyme A carboxylase 1 (alpha) (EC:6.4.1.4); K01968 3-methylcrotonyl-CoA carboxylase alpha subunit [EC:6.4.1.4]
csin100144	1.75839	0.507606	0.0917497	0.144821	0.2197	0.359988	0.285633	0.945451	Rabphilin-3A
csin100145	1.63873	0.981617	3.3357	5.59005	0.694742	0.259789	0.043909	0.692397	hypothetical protein
csin100146	1.68371	0.914564	0.0620826	0.47007	0.583878	0.0878833	0.576276	0.30572	Small conductance calcium-activated potassium channel protein
csin100147	0	0	0	0	1	1	1	1	hypothetical protein
csin100148	0	0	0.482371	0	1.03031	0.395472	1.03569	0.492935	hypothetical protein
csin100149	1441.57	948.024	1084.63	1180.39	0.654776	0.961808	0.886195	1.00247	transcription factor btf3 ; K01527 nascent polypeptide-associated complex subunit beta
csin100150	67.5166	33.1789	13.9786	14.415	0.37625	0.348945	0.358569	1.046	Noggin
csin100151	32.4476	25.1341	6.76503	17.3345	0.814937	0.0969735	0.743171	0.142504	Anoctamin-1
csin100152	0.142194	0	0	0.309365	1	1	1	1	hypothetical protein
csin100153	0.177417	0.183224	0	0.052003	1.03953	1	1	1	Paired box protein Pax-8
csin100154	0	0	0	0	1	1	1	1	similar to golgi-specific brefeldin A-resistance guanine nucleotide exchange factor 1
csin100155	0	0	0	0	1	1	1	1	Endonuclease-reverse transcriptase
csin100156	0.10332	0.194496	0.0134433	0.138642	1	1	1	1	Retrovirus-related Pol polyprotein from type-1 retrotransposable element R2 (Fragment)
csin100157	1.28732	0.580153	0.314381	0.221284	0.480926	1	1	1	Cholecystokinin receptor type A
csin100158	0.283639	0.0755659	0.0942823	0.0864319	1	1	1	1	Retrovirus-related Pol polyprotein from type-1 retrotransposable element R2 (Fragment)
csin100159	31.4363	28.2896	23.0448	28.6347	0.965581	0.909849	1.05764	0.878472	Choline dehydrogenase, mitochondrial
csin100160	24.5456	24.4249	16.6087	20.6473	1.05364	0.749764	0.923559	0.876938	Pyrophosphatase ppaX
csin100161	0.365218	1.66371	0	0.567361	0.463343	0.256452	0.603757	0.348887	hypothetical protein
csin100162	14.8894	19.9298	10.08	19.0397	0.827745	0.537124	1.03565	0.527219	Probable E3 ubiquitin-protein ligase RNF144A
csin100163	0	0	0	0.0816313	1	1	0.465554	0.492369	hypothetical protein
csin100164	23.1858	74.7254	436.308	263.078	0.117684	0.0212937	0.123013	0.498555	similar to axonemal dynein light chain p33; K10410 dynein light intermediate chain, axonemal
csin100165	0.0941973	0	0	0	1	1	1	1	Pituitary homeobox 1
csin100166	9.20893	4.55559	80.9806	106.011	0.457756	6.34441e-05	3.35489e-06	0.808073	Leucine-rich repeat-containing protein 48
csin100167	3.94917	8.8396	0.287643	0.0796588	0.427679	0.0199381	0.000515912	1	Protein ATP1B4
csin100168	0.352995	0	0.065979	0.051731	0.0899486	1	0.215981	1.00838	Short transient receptor potential channel 6
csin100169	31.1571	96.7178	48.9069	54.0792	0.0931552	0.50159	0.577069	0.987558	nuclear pore complex protein nup93 (nucleoporin nup93) (dead eye protein) ; K14309 nuclear pore complex protein Nup93
csin100170	0	0	0	0	1	1	1	1	similar to COS41.3
csin100171	0.730721	1.16272	0.835698	1.2465	0.750604	0.892274	1.02672	0.889184	hypothetical protein
csin100172	12.2507	35.3119	20.2472	23.455	0.14153	0.584649	0.695572	0.949289	Transcription factor 25
csin100173	247.926	304.034	99.0117	98.2999	0.870357	0.179977	0.118801	1.06271	Fas apoptotic inhibitory molecule 2
csin100174	1.17543	8.71732	3.23567	10.8232	0.0116833	0.290747	0.89254	0.100428	hypothetical protein ; K10395 kinesin family member 4/7/21/27
csin100175	174.706	129.574	56.0149	101.783	0.790591	0.381118	0.887609	0.4142	programmed cell death protein ; K12200 programmed cell death 6-interacting protein
csin100176	28.7016	28.0937	22.2691	28.9858	1.03861	0.888753	1.04357	0.831418	Transforming growth factor-beta receptor-associated protein 1
csin100177	4.67725	13.7631	62.7747	82.6355	0.179142	0.046319	0.0191838	0.803937	Kelch-like protein 4
csin100178	0	0	0	0	1	1	1	1	hypothetical protein
csin100179	2.06296	4.12175	0.912276	2.32764	0.502759	0.115825	0.627397	0.413649	Transforming growth factor-beta receptor-associated protein 1
csin100180	0	0	0	0	1	1	1	1	Transposon Ty3-I Gag-Pol polyprotein
csin100181	1.23044	0.930014	0.167461	0.0898469	0.876403	1	1	1	hypothetical protein
csin100182	4.10283	4.79556	1.52754	1.34936	0.957774	0.364886	0.226796	1.01868	hypothetical LOC575337
csin100183	22.7134	56.4385	237.777	277.513	0.283432	0.0612221	0.0329398	0.938144	hypothetical protein
csin100184	0.27354	0.131168	0	0.0756257	1	1	1	1	Cyclic nucleotide-gated channel cone photoreceptor subunit alpha
csin100185	0.359935	0.216105	0.351101	0.86768	0.786336	0.839806	0.340692	0.546889	hypothetical protein
csin100186	137.878	167.501	95.4064	115.2	0.873891	0.581494	0.730499	0.899878	DCN1-like protein 1
csin100187	0	0	0	0	1	1	1	1	hypothetical protein
csin100188	16.0768	35.5793	6.46114	15.4692	0.264058	0.0239224	0.298858	0.20841	hypothetical protein
csin100189	1216.22	822.719	502.413	411.643	0.786563	0.754583	0.620932	0.904718	Cat eye syndrome critical region protein 5
csin100190	0	0	0	0	1.03169	1.02986	1.03717	1.03734	hypothetical protein
csin100191	59.0958	52.6692	105.358	72.1697	0.958755	0.448767	0.799334	0.667235	Elongation of very long chain fatty acids protein 4
csin100192	0	0	0	0.0756381	1	1	1	1	hypothetical LOC582986
csin100193	12.3688	27.5855	7.69944	13.0595	0.292926	0.115278	0.387951	0.550842	WD repeat-containing protein 20
csin100194	63.7681	154.212	663.696	1069.52	0.212128	0.131131	0.132877	0.70713	hypothetical protein ; K10477 BTB/POZ domain-containing protein 1/2
csin100195	1.82555	0	0	0.119506	0.0947923	1	1	1	hypothetical protein
csin100196	1.41881	0.18821	0	0.0549587	0.234654	1	1	1	express protein
csin100197	37.5707	73.5355	679.066	586.149	0.392208	0.0040585	0.0106272	0.954271	nucleosome assembly protein ; K11279 nucleosome assembly protein 1-like 1
csin100198	0	0	0	0	1	1	1	1	SJCHGC09318 protein
csin100199	0	0	0	0	1	1	1	1	hypothetical protein
csin100200	0	0	0	0	1	1	1	1	hypothetical protein
csin100201	0.953656	0.0996384	0.10797	0.228176	0.171357	1	0.751482	0.840684	cGMP-dependent 3',5'-cyclic phosphodiesterase
csin100202	17.7814	15.789	2.15127	8.8111	0.95417	0.00964938	0.533261	0.042877	Zinc finger protein 608
csin100203	59.7602	90.1513	159.411	87.0131	0.7381	0.616364	1.04354	0.492741	tRNA-specific adenosine deaminase 2
csin100204	0.16263	0	0	0	0.384835	1.02996	1.03707	1.03724	hypothetical protein
csin100205	27.2484	67.5821	64.8081	34.3702	0.25945	1.03276	0.473021	0.401192	ATXN7L3-like protein ; K11363 SAGA-associated factor 11
csin100206	14.3294	29.2176	35.4362	17.5589	0.340584	0.91955	0.588556	0.26469	DNA-directed RNA polymerase III subunit RPC2
csin100207	24.8433	56.915	37.0556	46.3117	0.251434	0.708877	0.889014	0.865142	serine-rich repeat protein
csin100208	16.7526	44.873	17.6968	20.864	0.148859	0.273901	0.353823	0.9307	Metastasis suppressor protein 1
csin100209	67.4672	53.9201	24.7521	17.131	0.851836	0.404362	0.140286	0.741244	protein-tyrosine sulfotransferase, putative (EC:2.8.2.20); K01021 protein-tyrosine sulfotransferase [EC:2.8.2.20]
csin100210	0	0	0	0	1	1	1	1	Endonuclease-reverse transcriptase
csin100211	7.6658	13.8841	10.704	10.9982	0.510673	0.870961	0.875433	1.04717	arginyl-tRNA synthetase (EC:6.1.1.19); K01887 arginyl-tRNA synthetase [EC:6.1.1.19]
csin100212	5.3761	25.9358	1.48073	3.29693	0.016693	7.63562e-05	0.000677835	0.388024	Neuropilin and tolloid-like protein 2
csin100213	1.65603	0.692739	0.0938992	0.469601	0.408683	1	0.807145	0.48362	Protocadherin-16
csin100214	58.8621	78.3175	61.4625	54.9198	0.809051	0.886535	0.775397	0.988432	Syntaxin-12
csin100215	131.316	202.113	203.261	211.522	0.61109	1.05134	1.03295	1.03389	hypothetical protein
csin100216	0.040558	0.117136	0.0847195	0.259764	1	1	0.703364	0.688802	hypothetical LOC590823
csin100217	36.2567	10.1099	6.77475	9.61674	0.0899622	0.768241	1.03141	0.779761	70 kDa neurofilament protein
csin100218	2.22176	0	0	0.208706	1	1	1	1	hypothetical protein
csin100219	6.3354	4.2391	0	7.83494	0.788232	1	0.661735	0.0892971	express protein
csin100220	92.3619	185.634	261.853	271.175	0.368283	0.824928	0.800579	1.0395	SEC14-like protein 2
csin100221	0	0	0	0	1	1	1	1	similar to ankyrin 2,3/unc44
csin100222	52.7864	99.5251	12.0202	22.5111	0.413664	0.0046654	0.0232246	0.406615	hypothetical protein
csin100223	44.0374	158.2	36.4941	51.0472	0.0752399	0.0957767	0.220501	0.730674	PERQ amino acid-rich with GYF domain-containing protein 2
csin100224	0.203503	0.0747956	0.0267276	0.255168	0.854586	1	0.825682	0.852306	similar to zinc finger protein
csin100225	34.7034	31.8337	40.5484	36.7417	0.983584	0.878581	0.947755	0.989935	GK19574 gene product from transcript GK19574-RA; K01893 asparaginyl-tRNA synthetase [EC:6.1.1.22]
csin100226	8.92388	2.27106	4.75312	2.53487	0.220091	0.637386	1.01333	0.751856	express protein
csin100227	72.6549	55.897	72.1578	52.1135	0.809308	0.865863	1.01393	0.741333	Membrane progestin receptor gamma
csin100228	0	0	0	0	1	1	1.03697	1.03714	similar to hAT family dimerisation domain containing protein, expressed
csin100229	41.0325	54.0288	27.4881	19.2266	0.794433	0.473755	0.185616	0.740856	hypothetical protein ; K13515 lysophospholipid acyltransferase 5 [EC:2.3.1.23 2.3.1.-]
csin100230	16.4787	27.8845	22.3827	22.6764	0.579542	0.902994	0.899598	1.05809	Tyrosyl-tRNA synthetase
csin100231	2.57584	4.85704	8.89114	39.7134	0.413478	0.537164	0.0146979	0.00830949	dynein heavy chain ; K10408 dynein heavy chain, axonemal
csin100232	28.5182	38.2351	50.7678	30.9934	0.831157	0.866144	0.914575	0.647512	hypothetical protein
csin100233	45.9179	8.36868	4.42304	7.48291	0.0181703	0.568381	0.988076	0.626473	E3 ubiquitin-protein ligase TRIM56
csin100234	0.41732	0	0	0	0.262239	1	1	1	hypothetical protein
csin100235	23.2201	8.37678	3.88149	5.54149	0.192859	0.446306	0.739838	0.791769	Neuronal acetylcholine receptor subunit alpha-2
csin100236	14.7276	30.7894	17.0228	28.6726	0.328644	0.545648	1.01317	0.500025	G-protein-signaling modulator 2
csin100237	15.9894	31.7027	8.28592	18.7569	0.36783	0.0881575	0.571811	0.247071	Segment polarity protein dishevelled
csin100238	18.6259	47.8143	17.8149	27.5361	0.18062	0.237189	0.544424	0.625914	mRNA-export factor tap/nxf-related ; K14284 nuclear RNA export factor 1/2
csin100239	98.02	106.053	45.8664	55.2751	0.98884	0.353119	0.465149	0.902402	hypothetical protein
csin100240	109.326	127.235	85.0076	71.9305	0.919462	0.745964	0.547069	0.92115	UBX domain-containing protein 4
csin100241	485.118	599.213	717.397	385.573	0.878025	0.946875	0.740332	0.396559	DNAj homolog subfamily B member 2 6 8 ; K09512 DnaJ homolog subfamily B member 6
csin100242	0	0	0	0.0170677	1.03159	1.02932	0.603533	0.658527	hypothetical protein
csin100243	0.186634	1.25666	0.194638	0.0256385	0.0517763	0.134942	0.00712329	0.395366	gata5, cb634, fau/gata5, gta5; GATA-binding protein 5; K09183 GATA-binding protein 4/5/6
csin100244	22.1767	33.2914	31.5976	35.696	0.653118	1.0246	1.01411	0.969277	Proteasomal ubiquitin receptor ADRM1
csin100245	17.5177	19.8699	13.4676	11.9933	0.966625	0.791567	0.681806	0.999566	NAD-dependent deacetylase sirtuin-2
csin100246	46.2716	44.6676	46.0369	106.462	1.02574	1.03789	0.366025	0.196384	DNA topoisomerase type I ; K03163 DNA topoisomerase I [EC:5.99.1.2]
csin100247	0	0	0	0	1	1	1	1	P30 dbc protein
csin100248	1.01381	1.28077	0	2.14372	1	1	1	1	glycine dehydrogenase (decarboxylating) (EC:1.4.4.2); K00281 glycine dehydrogenase [EC:1.4.4.2]
csin100249	21.8641	29.0184	11.5774	20.4502	0.777823	0.282201	0.751029	0.483746	Vacuolar protein sorting-associated protein 53 homolog
csin100250	1.36668	0.810982	0	0.0804363	0.733602	1	1	1	express protein
csin100251	165.063	126.092	118.117	85.5268	0.794102	1.01589	0.712518	0.737781	faa1; FAA1 Long-chain-fatty-acid--CoA ligase 1; long-chain-fatty-acid--CoA ligase (EC:6.2.1.3); K01897 long-chain acyl-CoA synthetase [EC:6.2.1.3]
csin100252	0	0.605273	0	0.00537241	0.178616	0.168569	0.454495	0.748343	Protein Wnt-1
csin100253	10.2776	47.6171	83.7739	141.43	0.0308269	0.573719	0.205447	0.508848	hypothetical protein
csin100254	2.76235	1.42454	0.0858537	0.270621	0.533783	0.0715725	0.0599707	0.676741	hypothetical protein
csin100255	600.312	203.534	132.124	197.034	0.204541	0.738013	1.04595	0.658067	family S10 unassigned peptidase (S10 family) ; K13289 cathepsin A (carboxypeptidase C) [EC:3.4.16.5]
csin100256	3.59043	32.7206	10.5875	12.7459	0.000907737	0.165704	0.215753	0.921574	Kinesin-like protein KIF23
csin100257	5.31743	0.440292	0.476837	1.57911	0.00283	1	0.226484	0.358328	Neutral and basic amino acid transport protein rBAT
csin100258	8.64722	19.8432	8.33867	15.534	0.261331	0.324834	0.852677	0.418144	Claspin
csin100259	51.0231	60.6866	58.5837	35.398	0.895464	1.03519	0.563032	0.514812	eukaryotic release factor 3-related (erfs) (hbs1-like) ; K14416 elongation factor 1 alpha-like protein
csin100260	4.66397	10.1584	3.0538	7.60611	0.315651	0.140586	0.81384	0.200691	hypothetical protein
csin100261	7.87492	15.5279	8.99983	13.8721	0.393788	0.600085	0.97696	0.637478	Helicase SKI2W
csin100262	0	0	0	0	1.03149	1.02942	1.03727	1.03704	hypothetical protein
csin100263	2.7508	3.50632	31.5017	29.274	0.886878	0.00504769	0.00158498	1.01375	Leucine-rich repeat-containing protein 6
csin100264	0	0	0	0	1	1	1	1	hypothetical protein
csin100265	0.631636	1.16615	0	0.100525	0.611519	0.11663	0.0130192	0.25678	Axin-1
csin100266	32.6501	33.2282	33.3882	32.1993	1.04239	1.05157	1.0438	1.03906	GTPase Era, mitochondrial
csin100267	0	0	0	0	1	1	1	1	hypothetical protein LOC758630
csin100268	0	0	0	0	1.03139	1	1.03688	1.03744	hypothetical protein
csin100269	19.4081	44.1401	14.3643	12.9911	0.260078	0.166219	0.070834	0.993547	autophagin-1 (C54 family) ; K08342 autophagy-related protein 4 [EC:3.4.22.-]
csin100270	39.7079	36.7374	8.97996	13.5292	0.995212	0.0958028	0.266381	0.752202	muscleblind-like protein ; K14943 muscleblind
csin100271	0.20866	0	0	0.152705	0.399914	1.02953	0.466558	0.494785	hypothetical protein
csin100272	17.9043	28.6714	2.18842	16.8483	0.621841	0.000983278	0.610502	0.00585741	talin 2 ; K06271 talin
csin100273	0.460134	0.441945	0	0.412149	1.03325	1	1.02796	0.148026	Junctophilin-2
csin100274	42.3983	47.0667	53.1612	64.3924	0.964709	0.971145	0.800489	0.89499	nucleolar protein NOP56 ; K14564 nucleolar protein 56
csin100275	26.9062	86.1065	52.5624	96.2031	0.0905516	0.695771	0.998779	0.43295	tripartite motif protein ; K10608 tripartite motif-containing protein 37
csin100276	406.96	340.821	617.42	447.659	0.935812	0.705614	0.929393	0.829851	similar to nucleolin; K11294 nucleolin
csin100277	2.26494	0.315204	1.01285	0.379091	0.249533	1	1	1	express protein
csin100278	0.639091	0.305976	0.165302	0.0443195	0.650027	1	1	1	hypothetical protein
csin100279	34.3434	13.3106	7.33755	7.33929	0.235178	0.594944	0.584156	1.06713	Tissue factor pathway inhibitor 2
csin100280	121.914	137.504	115.759	88.346	0.957144	0.935966	0.686723	0.828572	mannose-p-dolichol utilization defect 1 (lec35)-related ; K09660 mannose-P-dolichol utilization defect 1
csin100281	0.58059	0.890145	0	0.126391	0.747439	0.102701	0.0280386	1	sox transcription factor ; K09267 transcription factor SOX1/2/3/14/21 (SOX group B)
csin100282	39.9214	19.019	0	308.033	0.644815	0.256028	0.0102429	0.027936	express protein
csin100283	48.6612	85.3854	37.7207	115.546	0.489106	0.400553	0.856137	0.0650663	serine/threonine protein kinase ; K04409 p21-activated kinase 1 [EC:2.7.11.1]
csin100284	79.5102	42.3284	412.998	379.351	0.57277	0.00480418	0.00164136	1.00782	EF-hand calcium-binding domain-containing protein 2
csin100285	43.8391	19.587	37.4781	62.0287	0.292144	0.50953	0.215174	0.525157	suppressor of ty ; K11292 transcription elongation factor SPT6
csin100286	39.9586	78.3023	67.3672	111.523	0.384303	0.957893	0.814716	0.528458	CAP-Gly domain-containing linker protein 1
csin100287	0	0	0	0	1	1	1	1	hypothetical LOC590823
csin100288	157.766	81.7383	240.832	150.889	0.419119	0.182083	0.529189	0.535915	60S ribosomal protein L24 ; K02896 large subunit ribosomal protein L24e
csin100289	73.2857	17.1947	36.5116	45.2083	0.0533023	0.435433	0.261973	0.889325	Troponin I
csin100290	25.2106	48.4515	21.8923	14.3056	0.412063	0.383964	0.099863	0.672125	subfamily A22A unassigned peptidase (A22 family) ; K04505 presenilin 1 [EC:3.4.23.-]
csin100291	41.5959	44.8326	19.2448	19.4896	0.998872	0.387428	0.402526	1.06036	RILP-like protein 1
csin100292	0.202233	0.0811038	0	0.0462422	0.676449	1	1	1	hypothetical protein
csin100293	47.421	20.7781	35.4975	72.3471	1	1	1	1	express protein
csin100294	36.5544	82.467	29.4016	67.7628	0.255453	0.222204	0.912479	0.197587	Brain tumor protein
csin100295	0.522403	0.626522	0.271186	0.324675	0.949704	0.637656	0.650859	1.00897	hypothetical protein
csin100296	1779.22	542.336	1020.51	1185.94	0.132814	0.568158	0.477358	0.949242	40S ribosomal protein S8 ; K02995 small subunit ribosomal protein S8e
csin100297	0.754068	0.419063	8.11128	13.3867	0.642292	0.000444894	3.85739e-07	0.570915	hypothetical protein
csin100298	2.37837	2.15292	37.9776	32.6893	0.993639	0.00024487	4.0639e-05	0.948441	Dyslexia susceptibility 1 candidate gene 1 protein homolog
csin100299	0	0	0	0	1.03129	1.02964	1.03678	1.03694	hypothetical protein
csin100300	0.819062	1.03142	0.406552	1.25988	0.90318	0.479913	0.932696	0.40751	hypothetical protein
csin100301	0	0	0	0	1	1	1	1	hypothetical protein
csin100302	0	0	0	0	1	1	1	1	hypothetical protein
csin100303	0	0	0	0	1.0312	1.02975	1.03668	1.03685	hypothetical protein
csin100304	4.27378	0	0	0.303968	0.0945654	1	1	1	hypothetical protein
csin100305	1.07873	0.642726	0.230723	0.125864	0.736246	1	1	1	Alpha-1A adrenergic receptor
csin100306	14.4486	7.31268	2.8503	8.51753	0.420408	0.32346	0.944482	0.151728	hypothetical protein
csin100307	39.5426	51.5525	34.5196	40.5522	0.81348	0.741589	0.864057	0.94028	Phosphatidylinositol transfer protein alpha isoform
csin100308	90.1906	60.8765	43.6068	53.6338	0.665567	0.796925	0.960178	0.884484	ATP synthase subunit beta vacuolar ; K02147 V-type H+-transporting ATPase subunit B [EC:3.6.3.14]
csin100309	0	0	0	0	1	1	1	1	hypothetical LOC590823
csin100310	121.624	100.11	95.2755	102.246	0.876443	1.0265	1.05079	1.01209	Coatomer subunit epsilon
csin100311	31.2788	74.6052	23.7167	23.7707	0.21464	0.15899	0.0994973	1.0659	E3 ubiquitin-protein ligase RNF139
csin100312	2623.39	1950.41	1273.41	788.387	0.777881	0.731125	0.24806	0.514919	hypothetical protein LOC100232142; K05606 methylmalonyl-CoA epimerase [EC:5.1.99.1]
csin100313	0.992612	0.203714	0.221332	0.403826	0.0991479	1.02288	0.611307	0.760858	Probable tubulin polyglutamylase TTLL2
csin100314	0	0	0	0	1	1	1	1	Uncharacterized protein K02A2.6
csin100315	0.659296	0	0.658474	0.490036	0.0911623	1	0.082216	0.941279	hypothetical protein
csin100316	8.5131	21.1931	32.3217	12.5039	0.325335	0.738272	0.648545	0.191836	hypothetical protein
csin100317	12.9666	21.6326	75.7309	313.421	0.578051	0.113169	0.000823004	0.0133007	Lebercilin
csin100318	4.87276	2.75204	0.707342	3.58553	0.583363	0.172544	0.870446	0.0768882	Melanoma receptor tyrosine-protein kinase
csin100319	5.41666	4.12165	2.66395	7.5518	0.815421	0.728084	0.537923	0.130086	FERM, RhoGEF and pleckstrin domain-containing protein 2
csin100320	47.3165	94.0303	118.022	42.5251	0.4005	0.890774	0.382677	0.0967132	hypothetical protein ; K03859 phosphatidylinositol glycan, class C
csin100321	74.9041	102.987	140.485	131.528	0.763198	0.81636	0.862445	1.01674	39S ribosomal protein L49, mitochondrial
csin100322	0	0	0	0	1	1	1	1	similar to golgi-specific brefeldin A-resistance guanine nucleotide exchange factor 1
csin100323	1.26161	4.68178	0.652796	3.84838	0.156504	0.051515	0.928553	0.111233	hypothetical protein ; K12396 AP-3 complex subunit delta-1
csin100324	28.2687	156.94	215.357	526.711	0.00679999	0.864124	0.406673	0.283403	rna-binding protein musashi-related ; K14411 RNA-binding protein Musashi
csin100325	22.0382	73.2209	9.12458	17.8325	0.0689908	0.00485482	0.025728	0.388104	Caskin-1
csin100326	93.0949	97.3635	106.336	61.0208	1.01768	1.00029	0.641545	0.436953	U3 small nucleolar ribonucleoprotein ; K14561 U3 small nucleolar ribonucleoprotein protein IMP4
csin100327	16.3769	47.4336	23.649	47.6152	0.133192	0.449283	1.06355	0.321569	Eukaryotic translation initiation factor 2-alpha kinase 1
csin100328	878.802	373.356	1227.34	502.257	0.264137	0.169683	0.820362	0.142699	hypothetical protein ; K02929 large subunit ribosomal protein L44e
csin100329	161.809	12.2001	0	0	0.0232135	1	1	1	express protein
csin100330	0	0	0	0	1.0311	1.02878	1.03658	1.03675	hypothetical protein
csin100331	0.247821	0	0	0.171737	0.121052	1.0277	0.142156	0.26315	hypothetical protein
csin100332	2.53275	3.71005	2.57772	1.16977	0.768839	0.817045	0.213005	0.496594	hypothetical protein
csin100333	10.3886	29.7734	13.3639	24.2618	0.132191	0.37164	0.890438	0.438628	Bloom syndrome protein homolog
csin100334	127.001	154.76	160.865	103.613	0.870381	1.03428	0.703955	0.574161	Protein C20orf11 homolog
csin100335	0	0	0	0	1.031	1	1.03648	1.03665	hypothetical protein
csin100336	0.0304554	0	0	0.0208673	1	1	1	1	hypothetical protein
csin100337	17.0948	5.83429	2.33209	4.5258	0.178478	0.365217	0.87431	0.511529	Amyloid beta A4 precursor protein-binding family B member 1-interacting protein
csin100338	15.3834	16.8106	152.752	194.52	0.985249	0.00278129	0.00154134	0.857011	hypothetical protein
csin100339	0	0	0	0	1.0309	1.02781	1.03619	1.03655	hypothetical protein
csin100340	2.41583	0	0.268382	0.369708	0.0818686	0.401995	0.143737	0.987074	hypothetical protein
csin100341	10.5653	9.31505	1.50768	2.7016	0.961755	0.0358019	0.150226	0.677494	hypothetical protein; K06934
csin100342	0.509286	0.349974	0.758973	0.274758	0.805529	0.601449	0.922244	0.490429	Galanin receptor type 2
csin100343	5.8574	11.4892	9.43656	8.39642	0.428195	0.918543	0.801409	0.980736	Uncharacterized protein C19orf47 homolog
csin100344	23.3985	22.3595	10.0948	11.3118	1.01755	0.379573	0.44765	0.982125	ADAM17 peptidase (M12 family) ; K06059 disintegrin and metalloproteinase domain-containing protein 17 [EC:3.4.24.86]
csin100345	0	0	0	0	1	1	1	1	hypothetical protein
csin100346	22.117	39.5222	26.1611	27.4174	0.550141	0.753152	0.775254	1.03448	Ubiquitin-associated domain-containing protein 2
csin100347	5.8888	1.65193	4.39887	6.03933	0.273183	1	0.305547	0.912199	Gap-Pol polyprotein
csin100348	2.84797	0.951361	0.50517	0.445734	0.432581	0.845104	0.716694	1.0346	hypothetical protein
csin100349	18.1931	8.90427	3.32706	6.22631	0.439499	0.340906	0.798948	0.60358	hypothetical protein
csin100350	19.0934	22.752	3.78884	17.9686	0.902707	0.0218105	0.864974	0.0166094	hypothetical protein
csin100351	214.306	225.309	663.309	397.562	1.01801	0.34609	0.711923	0.602815	chaperonin containing t-complex protein 1 delta subunit tcpd ; K09496 T-complex protein 1 subunit delta
csin100352	517.493	216.945	339.139	169.723	0.246013	0.692361	0.851547	0.276549	Ras-related protein Rab-10
csin100353	164.896	243.145	79.2534	134.34	0.72872	0.24711	0.659867	0.498965	Alpha-adducin
csin100354	18.4204	7.10555	7.56066	6.13036	0.26149	1.02232	0.959416	0.922033	hypothetical protein
csin100355	10.5875	42.3528	189.266	153.978	0.109009	0.0547669	0.0882163	0.882069	Cortactin-binding protein 2
csin100356	4588.7	1250.8	2463.81	1935.01	0.269681	0.695871	0.857845	0.90698	Cbr-tag-196; C. briggsae CBR-TAG-196 protein; K01373 cathepsin F [EC:3.4.22.41]
csin100357	236.292	150.752	204.228	187.358	0.644118	0.852153	0.91391	1.00241	NV12850; similar to cathepsin F like protease; K01373 cathepsin F [EC:3.4.22.41]
csin100358	0.987571	1.35281	4.05596	2.72958	0.825876	0.255837	0.516213	0.742337	similar to predicted protein; K01373 cathepsin F [EC:3.4.22.41]
csin100359	651.47	231.223	208.675	269.91	0.167419	0.988395	0.94046	0.82255	Cathepsin L
csin100360	18.4571	34.2168	37.9859	90.9678	0.453329	0.98466	0.266384	0.172645	hypothetical protein
csin100361	0	0	0	0	1	1	1	1	Retrovirus-related Pol polyprotein from type-1 retrotransposable element R2 (Fragment)
csin100362	26.4896	23.3871	14.296	19.0306	0.953382	0.663349	0.897141	0.822545	spast, MGC81331, spg4; spastin (EC:3.6.4.3); K13254 spastin [EC:3.6.4.3]
csin100363	0	0	0	0	1.02981	1.02792	1.03461	1.03625	hypothetical protein
csin100364	7.0023	13.474	12.7792	10.3642	0.528639	1.0279	0.87107	0.926851	tRNA (guanine-N(7)-)-methyltransferase subunit WDR4
csin100365	0	0	0	0	1	1	1	1	uncharacterized protein K02A2.6-like
csin100366	342.95	283.541	56.8086	257.352	0.895521	0.0496145	0.994803	0.0317488	glutamate-cysteine ligase (EC:6.3.2.2); K11204 glutamate--cysteine ligase catalytic subunit [EC:6.3.2.2]
csin100367	30.3732	111.4	893.463	255.177	0.0762512	0.00676303	0.366584	0.0188037	hypothetical protein
csin100368	20.5744	0.132946	0	0.920173	0.000123998	1	0.310665	0.099175	Epidermal growth factor receptor kinase substrate 8-like protein 2
csin100369	1.29701	3.43049	0.98663	3.07124	0.30191	0.184745	0.990149	0.208191	similar to predicted protein; K05094 fibroblast growth factor receptor 3 [EC:2.7.10.1]
csin100370	76.835	86.8612	180.151	153.368	0.967546	0.45688	0.592362	0.943996	Coiled-coil domain-containing protein 115
csin100371	42.6829	15.0982	46.4799	42.2659	0.22441	0.208121	0.234332	1.00127	Coiled-coil domain-containing protein 149
csin100372	199	92.1279	180.565	522.261	0.476136	0.612046	0.0374838	0.250486	hypothetical protein
csin100373	26.4761	23.1839	14.1152	17.6512	0.941161	0.648115	0.829341	0.874837	Exocyst complex component 5
csin100374	0	0	0	0	1	1	1	1	hypothetical protein
csin100375	0	0	0	0	1.02971	1	1.03452	1.03476	hypothetical protein
csin100376	169.552	249.85	325.739	362.618	0.675215	0.882696	0.799249	0.98617	Zinc finger protein 235
csin100377	12.0718	12.6915	15.6793	16.779	1.01769	0.909884	0.836314	1.01772	nucleolar protein nol1/nop2 ; K14835 ribosomal RNA methyltransferase Nop2 [EC:2.1.1.-]
csin100378	27.0038	32.5841	110.658	148.323	0.907454	0.12655	0.0394656	0.778212	hypothetical protein ; K11979 E3 ubiquitin-protein ligase UBR7
csin100379	18.8116	20.0439	19.3416	16.0175	1.00383	1.03494	0.876821	0.904616	hypothetical protein ; K08495 golgi SNAP receptor complex member 1
csin100380	69.0958	116.588	31.1625	40.7689	0.512696	0.0971563	0.144694	0.818247	similar to carnitine acetyltransferase; K00624 carnitine O-acetyltransferase [EC:2.3.1.7]
csin100381	63.0345	50.8742	80.194	32.2856	0.880274	0.700286	0.7023	0.195878	Ribosome biogenesis protein NSA2 homologue ; K14842 ribosome biogenesis protein NSA2
csin100382	23.1488	9.10362	8.56626	11.8104	0.255527	1.022	0.860819	0.800407	express protein
csin100383	1.16187	0.466072	0	0.243407	0.396993	1	0.641642	0.15996	TBX20; T-box 20; K10185 T-box protein 20
csin100384	83.9945	32.2961	51.7216	32.7541	0.241795	0.695427	1.05733	0.636716	Golgi-associated plant pathogenesis-related protein 1
csin100385	76.9242	27.1833	32.28	34.27	0.200128	0.944662	0.888962	1.02394	Golgi-associated plant pathogenesis-related protein 1
csin100386	14.4134	3.1515	4.7877	2.93505	0.103864	0.817363	1.02549	0.796504	express protein
csin100387	514.022	183.343	184.867	138.062	0.192831	1.04945	0.849595	0.834776	Golgi-associated plant pathogenesis-related protein 1
csin100388	665.445	233.072	244.697	321.842	0.14729	1.02683	0.788784	0.801867	Golgi-associated plant pathogenesis-related protein 1
csin100389	0.165413	0	0	0.0259265	1	1	1	1	Retrovirus-related Pol polyprotein from type-1 retrotransposable element R2 (Fragment)
csin100390	15.6874	3.30451	1.53311	1.56042	0.0491411	0.516328	0.494593	1.05913	Stomatin-2
csin100391	0.11389	0	0	0	1	1	1.03442	1.03466	hypothetical protein
csin100392	229.953	305.347	283.486	193.472	0.822893	1.01966	0.76357	0.707585	NV18001; similar to threonyl-tRNA synthetase; K01868 threonyl-tRNA synthetase [EC:6.1.1.3]
csin100393	55.4748	38.3689	16.432	24.7544	0.70457	0.356631	0.686039	0.695338	hypothetical protein
csin100394	0	0	0	0	1	1	1	1	hypothetical protein
csin100395	442.58	488.883	791.411	677.059	0.967472	0.671014	0.792427	0.934805	RWD domain-containing protein 4
csin100396	76.4247	73.1545	133.51	88.4703	1.02056	0.613279	0.933312	0.658034	dipeptidyl-peptidase III (M49 family) ; K01277 dipeptidyl-peptidase III [EC:3.4.14.4]
csin100397	0.304882	0.175456	0	0.265253	1	1	1	1	similar to zinc finger protein
csin100398	106.528	100.997	180.653	65.7061	1.0113	0.605594	0.692973	0.0773591	hypothetical protein
csin100399	2.04221	0	0	0.362421	0.0877426	1	1	1	GTP cyclohydrolase I (EC:3.5.4.16); K01495 GTP cyclohydrolase I [EC:3.5.4.16]
csin100400	3.95951	2.66859	0.221174	0.421226	0.769676	0.121545	0.042523	1	GTP cyclohydrolase I (EC:3.5.4.16); K01495 GTP cyclohydrolase I [EC:3.5.4.16]
csin100401	1.07904	1.10476	1.97546	2.14139	1.04156	0.660057	0.565314	1.01918	hypothetical protein
csin100402	0	0	0	0	1	1	1	1	hypothetical protein ; K10394 kinesin family member 3/17
csin100403	0.0612175	0.147383	0	0	1	1	1	1	similar to early B-cell factor 3; K09103 early B-cell factor
csin100404	0	0	0	0	1	1	1	1	hypothetical protein
csin100405	0	0.151414	0	0	0.394089	0.395572	0.460966	1.03456	hypothetical protein
csin100406	43.6291	103.491	24.0975	94.0412	0.241061	0.0730401	1.00542	0.0140252	Upstream stimulatory factor 1
csin100407	0	0	0	0	1.02961	1	1.03432	1.03446	hypothetical protein
csin100408	0.0435419	0	0.113311	0.20982	0.394728	0.401581	0.120341	0.890728	hypothetical protein
csin100409	0.13776	0.651336	0.34863	0.196318	0.449584	1	0.545416	0.920635	hypothetical protein
csin100410	1.06784	8.27084	10.8438	14.8851	0.00823341	0.859175	0.55573	0.768749	hypothetical protein
csin100411	29.4794	83.9977	15.468	38.2034	0.194533	0.0573548	0.531399	0.16173	Cullin-associated NEDD8-dissociated protein 2
csin100412	0.574117	0.29202	0.0794335	0.253498	0.539376	0.270759	0.976257	0.380963	Protein piccolo
csin100413	4.64255	5.69042	2.23835	1.41278	0.927565	1	1	1	Protein piccolo (Fragment)
csin100414	0	0	0	0	1	1	1	1	hypothetical protein LOC100199611
csin100415	1910.03	990.385	1840.67	973.186	0.519991	0.65997	1.05724	0.438609	40S ribosomal protein S17 ; K02962 small subunit ribosomal protein S17e
csin100416	0.783465	0.144358	0	0.292169	0.345753	1	1	1	hypothetical protein
csin100417	44.9148	63.0986	41.1782	38.7162	0.737647	0.716063	0.632241	1.01972	NAD-dependent deacetylase sirtuin-5
csin100418	30.1296	39.0796	7.79227	10.084	0.813609	0.0405093	0.0654335	0.880187	hypothetical protein
csin100419	12.6194	53.251	74.8209	176.295	0.025088	0.805877	0.221408	0.207556	tRNA 2-thiocytidine biosynthesis protein TtcA
csin100420	6.42138	2.02395	4.59884	2.11899	0.239504	0.49664	1.03972	0.519872	hypothetical protein
csin100421	5.22845	3.52583	1.69522	1.1292	0.755263	0.54752	0.234506	0.839999	hypothetical protein
csin100422	2.46382	3.90243	2.81631	2.51541	0.707366	0.848458	0.742554	1.00809	hypothetical protein
csin100423	0	0	0	0	1	1	1	1	hypothetical protein
csin100424	75.8466	76.4949	26.5106	41.6541	1.05009	0.21232	0.53223	0.577759	Calsyntenin-3
csin100425	0.146032	0	0	0	1	1	1	1	SJCHGC04023 protein
csin100426	4.63832	3.15857	0.112511	0.307989	0.740556	0.00144521	0.00144626	0.581237	Homeobox protein Meis3
csin100427	0	0	0	0	1	1	1	1	hypothetical protein
csin100428	3.42634	6.43842	5.48066	5.68844	0.566552	0.960495	0.984557	1.04631	similar to SJCHGC00146 protein
csin100429	0.666198	3.1726	2.92662	16.4217	0.108288	1.01677	0.0382457	0.036022	hypothetical protein
csin100430	0.0978517	0	0	0.0687025	1	1	1	1	hypothetical protein
csin100431	0.264678	0.950029	4.78894	4.91395	1	0.111204	0.0692329	1.05118	GE16183 gene product from transcript GE16183-RA
csin100432	13.5438	8.50824	5.12397	7.12699	0.670066	0.699374	0.936818	0.839218	hypothetical protein
csin100433	0	0	0	0	1	1	1	1	express protein
csin100434	0	0	0	0	1	1	1.03412	1.03436	hypothetical protein
csin100435	0	0.159492	0	0.0313149	1	1	1	1	SJCHGC04023 protein
csin100436	333.533	120.472	41.6703	85.4259	0.176035	0.195228	0.760326	0.298462	camp-dependent protein kinase type II-alpha regulatory subunit ; K04739 cAMP-dependent protein kinase regulator
csin100437	3.27781	13.1848	2.11133	4.98342	0.0709951	0.0207913	0.255734	0.329294	Zinc finger protein 628
csin100438	311.458	209.826	56.8798	104.81	0.694797	0.109446	0.459596	0.394597	growth hormone secretagogue receptor
csin100439	0	0	0	0	1	1	1	1	hypothetical protein LOC758630
csin100440	0.203186	1.59125	0.132915	0.138967	0.021855	0.0300199	0.00211499	1.05132	Histone-lysine N-methyltransferase PRDM9
csin100441	0.910574	1.36051	9.34924	19.0678	0.763278	0.0199972	4.40153e-05	0.34273	adenylate cyclase type IX, putative (EC:4.6.1.1); K08049 adenylate cyclase 9 [EC:4.6.1.1]
csin100442	1.19067	1.29989	1.52973	5.44889	0.998911	0.960062	0.0673049	0.106915	von Willebrand factor A domain-containing protein 3A
csin100443	0	0	0	0.253723	1	1.02759	0.31934	0.351484	hypothetical protein
csin100444	2.42851	0	0	2.4432	1	1	1	1	SJCHGC02953 protein
csin100445	6.10207	0	0	0	0.107854	1	1.03403	1.03426	hypothetical protein
csin100446	0	0	0	0	1.02952	1	1.03393	1.03417	hypothetical protein
csin100447	252.358	302.331	1370.99	759.84	0.89374	0.0546952	0.2919	0.396227	hypothetical protein
csin100448	0	0	0	0.138935	1.02942	1.02749	0.216599	0.256195	hypothetical protein
csin100449	39.4103	58.9238	23.6163	42.0829	0.644804	0.284792	0.764444	0.454772	Leucine-rich repeat protein soc-2 homolog
csin100450	0.026222	0	0	0.0120785	1	1	1	1	Retrovirus-related Pol polyprotein from type-1 retrotransposable element R2 (Fragment)
csin100451	168.677	142.289	43.8982	83.1943	0.935377	0.214206	0.701981	0.384356	similar to CG7766-PB, isoform B; K07190 phosphorylase kinase alpha/beta subunit
csin100452	144.852	156.594	21.5869	107.463	0.990772	0.00980248	0.73587	0.0147787	phosphorylase B kinase alpha kpb1 ; K07190 phosphorylase kinase alpha/beta subunit
csin100453	42.9032	102.111	67.0811	58.7049	0.219805	0.736292	0.577561	0.955411	aminopeptidase P1 (M24 family) ; K01262 Xaa-Pro aminopeptidase [EC:3.4.11.9]
csin100454	54.3414	85.8399	105.079	174.997	0.597999	0.911758	0.473367	0.49812	putative X-prolyl aminopeptidase
csin100455	16.2544	72.1263	61.8111	78.6023	0.0271258	0.945148	1.00153	0.844181	NAD dehydrogenase ; K00109 2-hydroxyglutarate dehydrogenase [EC:1.1.99.2]
csin100456	44.3235	31.8952	91.7325	42.6192	0.822044	0.326754	0.866478	0.502144	ELMO domain-containing protein 1
csin100457	4.52858	6.90392	6.26919	5.95428	0.683115	0.995099	0.947939	1.02757	Chromodomain-helicase-DNA-binding protein 1-like
csin100458	0.849205	1.48712	1.05176	0	0.720227	0.910294	0.216909	0.356496	hypothetical protein
csin100459	0	0	0	0	1	1	1.03383	1.03407	hypothetical protein
csin100460	38.9041	17.6518	9.94267	10.6648	0.381648	0.64042	0.681704	1.02351	glycoprotein-N-acetylgalactosamine 3-beta-galactosyltransferase ; K00731 glycoprotein-N-acetylgalactosamine 3-beta-galactosyltransferase [EC:2.4.1.122]
csin100461	20.6256	30.3192	11.986	13.775	0.663594	0.275303	0.329048	0.957247	5-oxoprolinase
csin100462	0	0	0	0	1	1	1.03373	1.03397	hypothetical protein
csin100463	6.56899	2.77005	1.62388	3.05905	0.394783	0.745352	1.00566	0.710666	globin X
csin100464	0	0	0	0	1	1	1	1	hypothetical protein
csin100465	0	0	0	0	1	1	1	1	hypothetical protein
csin100466	0	0	0	0	1	1	1	1	TPA: reverse transcriptase
csin100467	0	0	0	0.0230564	1	1	1	1	hypothetical protein
csin100468	1.62382	1.35651	2.92494	2.03972	0.943875	0.558958	0.795713	0.862365	hypothetical protein
csin100469	6.42519	6.84051	0.973765	4.56575	1.00366	0.011642	0.710706	0.021408	afadin (af-6 protein) ; K05702 afadin
csin100470	43.8516	64.5333	73.8164	46.2875	0.672777	0.96064	0.769676	0.545776	GTP-binding protein 10
csin100471	0	0	0	0	1	1	1	1	hypothetical protein
csin100472	4.57121	20.5523	5.22401	7.9891	0.0179356	0.0818249	0.215853	0.632742	hypothetical protein
csin100473	66.1917	58.9311	12.987	28.5378	0.970145	0.0760314	0.51889	0.235763	Multiple PDZ domain protein
csin100474	93.3889	87.8364	56.7825	53.3721	1.00373	0.706224	0.607242	1.01818	Phosphatidylinositide phosphatase SAC1
csin100475	37.4627	92.9065	59.9846	110.821	0.268254	0.71459	0.922914	0.45204	Transmembrane and TPR repeat-containing protein 3
csin100476	8.28327	19.1805	10.9713	12.4231	0.371904	0.630312	0.721451	0.988209	Zinc finger protein 76
csin100477	12.8348	25.4362	12.3084	17.9462	0.364659	0.424146	0.753414	0.690072	UPF0614 protein C14orf102
csin100478	249.321	146.135	116.086	104.496	0.524105	0.890697	0.770249	0.9824	Putative neutral sphingomyelinase
csin100479	474.414	351.676	186.231	177.74	0.786608	0.542449	0.474261	1.02705	Neutral ceramidase
csin100480	1326.42	808.579	1136.9	926.487	0.659148	0.852064	0.98866	0.906597	60S ribosomal protein L3
csin100481	41.971	49.1033	46.0211	58.6548	0.924197	1.01677	0.922306	0.855365	Probable 39S ribosomal protein L45, mitochondrial
csin100482	336.346	499.391	565.365	491.44	0.651561	0.973038	1.05474	0.948075	Ubiquitin-conjugating enzyme E2-17 kDa
csin100483	0.299109	0.286607	0	0.124271	1	1	1	1	hypothetical protein
csin100484	27.3616	40.5055	40.1174	26.6104	0.700338	1.0489	0.71071	0.668992	Lipoyltransferase 1, mitochondrial
csin100485	25.0932	33.7078	7.44675	19.3239	0.764908	0.0490951	0.54534	0.150093	par3; cell polarity protein; partition defective complex protein ; K04237 partitioning defective protein 3
csin100486	2.53142	13.563	11.3642	13.8458	0.0316899	0.934985	1.05157	0.905915	hypothetical protein
csin100487	18.3893	29.9557	14.4849	28.1311	0.649574	0.484817	1.02386	0.502399	CERK, DKFZp434E0211, FLJ21430, FLJ23239, KIAA1646, LK4, MGC131878, dA59H18.2, dA59H18.3, hCERK; ceramide kinase (EC:2.7.1.138); K04715 ceramide kinase [EC:2.7.1.138]
csin100488	326.69	470.416	353.971	282.468	0.740707	0.882411	0.709771	0.87235	dihydrolipoamide succinyltransferase component of 2-oxoglutarate dehydrogenase ; K00658 2-oxoglutarate dehydrogenase E2 component (dihydrolipoamide succinyltransferase) [EC:2.3.1.61]
csin100489	39.2133	29.8934	86.8464	66.5974	0.836878	0.217783	0.395365	0.827836	Pre-mRNA-splicing regulator female-lethal(2)D
csin100490	32.3742	39.7354	27.273	15.6249	0.876516	0.765843	0.280353	0.499245	Gamma-soluble NSF attachment protein
csin100491	1.07946	3.2811	7.70022	10.0429	0.380438	0.540516	0.325836	0.938054	express protein
csin100492	30.2231	31.3408	17.3206	21.3892	1.02503	0.547396	0.721146	0.888314	WD repeat-containing protein 48
csin100493	169.495	34.48	59.8141	36.3674	0.0293489	0.625809	1.02962	0.59202	Uncharacterized RING finger protein C548.05c
csin100494	36.6843	80.4335	29.2791	46.8004	0.272625	0.224274	0.562914	0.567993	hypothetical protein
csin100495	0.109284	0.259597	0.557772	0.231157	0.779051	0.795804	1.02983	0.71059	hypothetical protein
csin100496	11.024	10.5547	17.2601	13.9953	1.02228	0.659355	0.833812	0.88787	tuftelin interacting protein ; K13103 tuftelin-interacting protein 11
csin100497	63.8671	90.9917	89.2927	72.2619	0.702628	1.04309	0.86475	0.874819	Caspase-2
csin100498	0.0539795	0	0	0	1	1	1	1	zinc finger protein Kr18, putative
csin100499	16.5305	30.8349	10.4961	10.3589	0.425771	0.192863	0.133362	1.05797	arp2/3 ; K05758 actin related protein 2/3 complex, subunit 2
csin100500	218.111	136.707	48.8583	80.7941	0.587856	0.212831	0.572106	0.528094	arp2/3 ; K05758 actin related protein 2/3 complex, subunit 2
csin100501	0	0	0.34863	0.0981589	1.02932	1	0.471258	0.741249	hypothetical protein
csin100502	14.3162	19.2102	212.232	211.509	0.824375	0.000929443	0.000476412	1.06517	tetraspanin-CD63 receptor
csin100503	0	0	0	2.42417	1	1	1	1	similar to Uncharacterized protein ZK1236.4
csin100504	1.54385	0	0	0	0.0900626	1	1	1	tetraspanin-CD63 receptor
csin100505	30.4197	40.938	22.0077	24.0992	0.776554	0.52622	0.585131	1.00204	beta-12-n-acetylglucosaminyltransferase II ; K00736 alpha-1,6-mannosyl-glycoprotein beta-1,2-N-acetylglucosaminyltransferase [EC:2.4.1.143]
csin100506	9.14827	2.97563	2.28097	1.99833	0.199768	0.896663	0.777465	1.00045	Secreted frizzled-related protein 2
csin100507	371.936	461.733	705.256	285.622	0.858263	0.755531	0.656615	0.133917	Mitochondrial import inner membrane translocase subunit Tim17-A
csin100508	531.37	406.59	287.171	326.013	0.79783	0.789611	0.877124	0.962742	NADH-ubiquinone oxidoreductase ; K03964 NADH dehydrogenase (ubiquinone) 1 beta subcomplex 8 [EC:1.6.5.3 1.6.99.3]
csin100509	179.722	82.3612	244.487	275.857	0.357476	0.190475	0.120218	0.969515	Craniofacial development protein 1
csin100510	1.79229	0	2.12804	2.28319	0.088676	0.134149	0.067565	1.03447	hypothetical protein
csin100511	122.297	54.298	36.1294	37.6579	0.291015	0.738546	0.752186	1.03486	1-acyl-sn-glycerol-3-phosphate acyltransferase epsilon
csin100512	930.616	1698.57	2143.05	383.212	0.480041	0.92067	0.0396079	0.000407373	hypothetical protein
csin100513	25.2802	27.9623	45.1692	36.8047	0.974259	0.662282	0.837393	0.887641	serine/threonine protein kinase ; K02449 cyclin-dependent kinase 10 [EC:2.7.11.22]
csin100514	16.9992	35.655	16.4586	17.8533	0.375625	0.403121	0.454812	1.01165	Mitochondrial folate transporter/carrier
csin100515	11.9232	34.9648	16.1059	12.3073	0.155225	0.394947	0.191746	0.846082	Poly(U)-binding-splicing factor PUF60-B
csin100516	74.1474	62.6556	68.3877	48.1951	0.904885	0.999191	0.839375	0.712469	Cell cycle control protein 50A
csin100517	0	0	0	0.152299	1.02922	1.02835	0.143803	0.264561	hypothetical protein
csin100518	0.984914	2.32461	0.49416	4.1498	0.393562	0.108635	0.596107	0.00821405	FERM domain-containing protein 7
csin100519	42.0001	60.7256	70.2387	60.1403	0.765654	0.962475	1.06076	0.960541	DNA-directed RNA polymerase II ; K03012 DNA-directed RNA polymerase II subunit RPB4
csin100520	0	0	0.583132	0	1	1	1	1	hypothetical protein
csin100521	60.7631	98.1801	24.9349	40.8433	0.561692	0.082524	0.273468	0.534693	serine/threonine protein kinase ; K06071 protein kinase N [EC:2.7.11.13]
csin100522	391.203	275.855	450.345	378.34	0.731921	0.651782	0.800231	0.916617	ADP-ribosylation factor-like protein 8B-A
csin100523	11.8264	27.512	8.96615	15.524	0.231665	0.167485	0.535329	0.494624	DNA excision repair protein ERCC-6-like
csin100524	8.72713	2.265	1.47154	1.62584	0.108828	0.789562	0.831263	1.0183	PDZ and LIM domain protein 7
csin100525	4.2578	19.7846	30.1851	82.0672	0.0390884	0.714509	0.0767934	0.103236	Centrosomal protein of 63 kDa (Cep63 protein)
csin100526	0	0	0	0	1	1	1	1	uncharacterized protein K02A2.6-like
csin100527	0	0	0	0	1	1	1	1	hypothetical protein
csin100528	0	0	0	0	1	1	1	1	uncharacterized protein K02A2.6-like
csin100529	12.5928	36.6798	10.0517	64.5126	0.112425	0.112268	0.661339	0.000463755	Mediator of RNA polymerase II transcription subunit 13-like
csin100530	2441.33	1536.04	3267.66	1137.17	0.588887	0.412803	0.798371	0.0530675	small nuclear ribonucleoprotein f (snrnp-f) ; K11098 small nuclear ribonucleoprotein F
csin100531	5.0815	13.3715	15.4973	20.2496	0.240143	0.95247	0.712379	0.824712	SH2B adapter protein 1
csin100532	0	0	0	0	1	1	1	1	Hypothetical protein CBG21915
csin100533	0.0876271	0	0.45011	0.122588	1	0.257135	0.323311	0.542329	hypothetical protein
csin100534	11.8867	11.0881	4.86181	4.63863	1.00615	0.429451	0.397969	1.03917	hypothetical protein
csin100535	1.81861	15.0023	10.6689	13.0153	0.00628399	0.809325	0.95466	0.916451	dual specificity serine/threonine tyrosine kinase ; K08866 serine/threonine-protein kinase TTK/MPS1 [EC:2.7.12.1]
csin100536	0.264493	3.25531	3.84025	5.51518	0.00249034	0.952435	0.646764	0.778556	Glutamate receptor delta-1 subunit
csin100537	0	0	0	0	1	1	1	1	hypothetical protein
csin100538	0.0208657	0	0.0546726	0.0142478	0.393089	1	0.459132	0.716474	Probable glutamate receptor
csin100539	14.7993	36.3861	14.7787	23.7925	0.19364	0.299158	0.687742	0.551926	glutamate receptor AMPA
csin100540	2.28038	3.44973	13.8642	30.2789	0.740652	0.0962006	0.00106266	0.25417	MYCBP-associated protein
csin100541	10.058	46.0457	126.402	318.387	0.0186146	0.26378	0.0446961	0.19688	Armadillo repeat-containing protein 4
csin100542	1.06798	5.41548	0.142407	0.382788	0.0471848	2.17054e-05	0.000119462	0.512978	Ras-responsive element-binding protein 1
csin100543	172.177	112.594	32.2807	46.9871	0.656421	0.124248	0.293666	0.687014	High affinity cationic amino acid transporter 1
csin100544	121.498	99.1772	74.1608	51.7842	0.872395	0.837357	0.474187	0.720463	LIM and senescent cell antigen-like-containing domain protein 2
csin100545	57.4354	34.1966	41.8605	78.6385	0.554691	0.920035	0.460838	0.396684	chromodomain helicase DNA binding protein ; K11643 chromodomain-helicase-DNA-binding protein 4 [EC:3.6.4.12]
csin100546	299.037	183.668	224.32	175.791	0.565659	0.91431	1.03246	0.834189	ATP synthase f chain mitochondrial-related ; K02130 F-type H+-transporting ATPase subunit f [EC:3.6.3.14]
csin100547	0	0	0	0	1	1	1	1	Hypothetical protein CBG22835
csin100548	0.938441	4.04998	7.09768	14.7103	0.0988977	0.631932	0.0932731	0.351706	hypothetical protein
csin100549	119.477	378.215	6.26389	9.54965	0.0893234	3.37036e-08	4.73035e-10	0.762838	Serine protease 33
csin100550	3.08123	5.53216	11.1802	32.5423	0.586596	0.490041	0.0110224	0.102985	rhodopsin-like orphan GPCR
csin100551	0	0	0	0	1	1.02845	1.0355	1.03575	hypothetical protein
csin100552	2.66682	5.03455	21.5606	26.3892	0.563631	0.0911239	0.0200849	0.90378	hypothetical protein
csin100553	42.4103	49.9946	13.7967	27.5255	0.906061	0.106303	0.524345	0.319782	Forkhead box protein F1
csin100554	55.2082	101.57	61.8276	66.4698	0.420626	0.64655	0.681777	1.01117	histidine triad (hit) protein member ; K12584 scavenger mRNA-decapping enzyme DcpS [EC:3.-.-.-]
csin100555	10.0865	17.6412	140.289	152.631	0.565289	0.00466902	0.00308695	1.00202	Zinc finger MYND domain-containing protein 10
csin100556	0	0	0	0	1	1	1	1	hypothetical LOC590823
csin100557	12.3873	41.2387	94.5306	227.721	0.0985795	0.351548	0.0351888	0.171217	cAMP and cAMP-inhibited cGMP 3',5'-cyclic phosphodiesterase 10A; K01120 3',5'-cyclic-nucleotide phosphodiesterase [EC:3.1.4.17]
csin100558	28.0209	57.71	10.0016	20.8386	0.331673	0.0213201	0.178112	0.288823	Lethal(2) giant larvae protein homolog 2
csin100559	280.893	354.382	343.916	254.158	0.840274	1.03854	0.800941	0.766462	Transmembrane protein 11, mitochondrial
csin100560	4.5629	1.56551	0.051552	0.442992	0.217213	0.0203579	0.165003	0.261825	Nephrin
csin100561	2.39061	1.96357	0	0.624129	0.926935	0.113096	0.282909	0.155846	nephrin
csin100562	5.76919	0	0	0	1	1	1	1	hypothetical protein
csin100563	109.877	47.0905	24.0693	52.1939	0.398242	0.611741	1.00174	0.541487	glycoprotein-N-acetylgalactosamine 3-beta-galactosyltransferase ; K00731 glycoprotein-N-acetylgalactosamine 3-beta-galactosyltransferase [EC:2.4.1.122]
csin100564	2.91099	13.5349	7.87356	8.83948	0.0412902	0.61147	0.69543	0.983646	Protein dispatched homolog 1
csin100565	10.0157	17.5499	4.65657	10.0785	0.619627	0.188168	0.649193	0.550436	hypothetical protein
csin100566	0.950368	0.373155	0	1.13735	1	1	0.631074	0.171356	protein kinase
csin100567	49.4296	64.4211	68.033	79.274	0.803021	1.02284	0.89222	0.938761	Proton-coupled amino acid transporter 4
csin100568	0	0	0	0.880419	1	1	1	1	hypothetical protein
csin100569	0	0	0	0	1.03011	1	1.0354	1.03565	express protein
csin100570	0.132395	0	0	0.0926298	0.320621	1.02802	0.387935	0.424151	hypothetical protein
csin100571	0.457237	0.396716	0	0.406391	0.990917	0.258079	1.05702	0.208837	hypothetical protein
csin100572	0	0	0	0	1.03001	1	1.0353	1.03555	hypothetical protein
csin100573	0	0	0	0	1	1	1	1	Retrovirus-related Pol polyprotein from type-1 retrotransposable element R2 (Fragment)
csin100574	132.179	8.46063	147.682	288.227	4.01171e-05	7.99933e-05	7.15813e-06	0.385006	hypothetical protein
csin100575	0	0	0	0	1.02991	1	1.0352	1.03545	P30 dbc protein
csin100576	0	0	0	0	1	1	1	1	hypothetical protein
csin100577	0.0830913	0	0	0.0617624	1	1	1	1	NV19053; similar to ENSANGP00000027469
csin100578	0.161996	0.240132	0.0149297	0.230023	0.897907	0.71745	1.05072	0.790397	similar to zinc finger protein
csin100579	0.501839	1.06543	0.759167	0.377251	1	1	1	1	protein TSPEAR-like
csin100580	0	0	0	0	1	1	1.0356	1.03535	hypothetical protein
csin100581	21.3318	31.0648	174.272	272.82	0.76153	0.0242882	0.00130947	0.583045	hypothetical protein
csin100582	21.5305	2.06143	3.57015	2.04726	0.00231803	0.714648	1.06262	0.72061	act-1; ACTin family member (act-1); K05692 actin beta/gamma 1
csin100583	14.2623	3.14289	2.46167	1.10836	0.0837336	0.923422	0.339521	0.602684	actin ; K05692 actin beta/gamma 1
csin100584	9.9618	1.22262	1.46357	0.553116	0.0194969	1	1	1	act-1; ACTin family member (act-1); K05692 actin beta/gamma 1
csin100585	10.9011	0.762271	1.26634	0.640292	0.000833781	1	0.962089	0.712371	actin ; K05692 actin beta/gamma 1
csin100586	6.12535	1.85852	0.848051	1.28751	0.177691	0.530811	0.802944	0.839156	hypothetical protein
csin100587	18.3815	45.0944	32.6132	75.717	0.194534	0.811925	0.659255	0.196019	Protein CLEC16A
csin100588	0	0	0	0	1	1	1	1	pol-related
csin100589	74.5866	110.653	158.279	68.9463	0.652111	0.787409	0.631452	0.164867	eIF6; eukaryotic translation initiation factor 6; K03264 translation initiation factor 6
csin100590	11.0591	26.9289	8.31754	16.9335	0.210787	0.142961	0.637524	0.325732	Solute carrier family 12 member 6
csin100591	42.3818	61.021	49.8297	38.2112	0.694833	0.918581	0.660569	0.807925	Apoptosis-inducing factor 1, mitochondrial
csin100592	0.767876	1.26926	0.149976	1.54152	0.712949	1	0.941131	0.279747	similar to zinc finger protein
csin100593	22.4862	21.3074	31.6336	65.1292	1.01073	0.740396	0.19057	0.281625	TATA element modulatory factor
csin100594	16.3406	20.6463	21.4741	24.5388	0.859277	1.03471	0.928044	0.96614	Stomatin-like protein 1
csin100595	27.6279	33.9944	22.7999	21.9894	0.90289	0.778354	0.73158	1.04496	protein tyrosine phosphatase non-receptor type nt1
csin100596	0	0.0148333	0.0195781	0.0473767	1	1	1	1	hypothetical LOC582986
csin100597	0	0	0	0	1.03021	1.02824	1.0351	1.03526	hypothetical protein
csin100598	54.0462	45.428	13.1466	24.4619	0.903397	0.135802	0.513539	0.495321	hypothetical protein
csin100599	0	0.14615	0	0	1	1	1	1	hypothetical LOC590823
csin100600	3.62436	5.94072	27.0872	81.2919	0.614829	0.0456291	0.000635677	0.0718247	Leucine-rich repeat-containing protein 9
csin100601	0.885761	0.379823	0.0515935	0.362743	0.427637	1	1.03991	0.332596	Protocadherin-1
csin100602	42.6937	95.2041	690.125	413.085	0.283658	0.0120083	0.0795036	0.525586	similar to CG31196-PC, isoform C; K06630 tyrosine 3-monooxygenase/tryptophan 5-monooxygenase activation protein
csin100603	0	0	0	0	1	1	1	1	hypothetical protein
csin100604	9.78205	13.8343	167.894	101.198	0.769452	0.000581174	0.00527066	0.489952	GF23073 gene product from transcript GF23073-RA; K06630 tyrosine 3-monooxygenase/tryptophan 5-monooxygenase activation protein
csin100605	3.5885	4.39831	8.80434	6.13988	0.919486	0.567172	0.831373	0.829743	gnai2l, Gnai2, wu:fb10b04, wu:fb19c04, zgc:92609; guanine nucleotide binding protein (G protein), alpha inhibiting activity polypeptide 2, like; K04630 guanine nucleotide binding protein (G protein), alpha inhibiting activity polypeptide
csin100606	74.6521	76.7903	209.629	155.759	1.03413	0.223429	0.471386	0.766808	Guanine nucleotide-binding protein G(i) subunit alpha
csin100607	15.8841	15.249	10.8295	10.1236	1.02739	0.824603	0.753877	1.0237	UDP-galactose translocator
csin100608	0	0.0404756	0	0	1	1	1	1	Endonuclease-reverse transcriptase
csin100609	10.781	3.02346	2.8881	3.09254	0.508221	1	1.06029	1.05014	hypothetical protein
csin100610	0.128155	0	0	0	1	1	1	1	FMRFamide receptor
csin100611	9.60958	32.0393	9.83647	89.6066	0.118121	0.162105	0.22587	7.41051e-05	histidine acid phosphatase ; K13024 inositol hexakisphosphate/diphosphoinositol-pentakisphosphate kinase [EC:2.7.4.21 2.7.4.24]
csin100612	0	0	0	0	1	1	1	1	hypothetical protein
csin100613	32.5393	54.3256	24.2609	28.6348	0.523527	0.367629	0.456035	0.930552	28S ribosomal protein S30, mitochondrial
csin100614	1.73107	0	0	0	0.0946787	1	1.03501	1.03516	hypothetical protein
csin100615	0	0	0	0	1	1	1	1	defective proboscis extension response (dpr)-related
csin100616	0	0	0	0	1	1	1	1	hypothetical protein
csin100617	28.1113	39.9488	47.8059	24.7654	0.74101	0.930102	0.660268	0.370179	FIT family protein CG10671
csin100618	0.0627982	0	0.0820109	0.0645636	1	1	0.217324	1.00889	hypothetical protein
csin100619	0	0.475681	0	0	0.390388	1	1	1	Linker histone H1 ; K11275 histone H1/5
csin100620	35.611	33.2966	11.0691	7.3024	1.00422	0.221051	0.0543437	0.760398	hypothetical protein
csin100621	0.347235	0.0597723	0.0649104	0.0678392	0.317811	1	1	1	nk homeobox protein ; K09349 homeobox protein Nkx-5
csin100622	0	0	0.422053	0.242527	1	1	0.323799	0.927348	hypothetical protein
csin100623	52.5395	23.7026	42.9084	52.6279	0.303017	0.5439	0.393462	0.886158	Acetylcholine receptor subunit alpha-L1
csin100624	236.831	276.1	259.523	178.378	0.923977	1.02194	0.711228	0.678389	pyruvate dehydrogenase ; K00161 pyruvate dehydrogenase E1 component subunit alpha [EC:1.2.4.1]
csin100625	401.153	334.793	447.598	258.126	0.903508	0.867384	0.871269	0.479017	DNAj homolog subfamily B member 4 ; K09510 DnaJ homolog subfamily B member 4
csin100626	13.2334	32.4564	16.8191	22.9346	0.363085	0.571396	0.805362	0.862371	Cytospin-A
csin100627	0.31269	0.342314	0	0.389258	1.00364	0.151277	0.993517	0.110953	hypothetical protein
csin100628	274.79	176.853	91.8367	159.697	0.64259	0.510523	0.994611	0.471704	Receptor expression-enhancing protein 5
csin100629	0.335803	0	0	0	0.121804	1.02813	1.03491	1.03506	hypothetical protein
csin100630	0.104257	0	0	0.0359962	0.261427	1	0.454431	0.494642	hypothetical protein
csin100631	0	0.274104	0.147121	0.448972	1	0.91838	0.887713	0.811197	hypothetical protein ; K13443 Niemann-Pick C2 protein
csin100632	192.239	156.341	365.136	179.542	0.870502	0.333564	0.951985	0.262929	Universal stress protein MSMEG_3950
csin100633	0	0	0	0	1	1	1.03481	1.03496	hypothetical protein
csin100634	12.057	173.605	25.7654	80.6855	5.55922e-06	0.020121	0.511696	0.0532404	hypothetical protein
csin100635	0	0	0	0	1	1	1	1	hypothetical protein LOC100200112
csin100636	0	0	0	0.122134	1	1.03169	0.31792	0.346751	hypothetical protein
csin100637	5.18293	28.0152	102.092	68.6698	0.0350721	0.0997567	0.312015	0.641534	hypothetical protein
csin100638	9.37186	9.84576	22.1735	8.98406	1.02187	0.398739	1.00498	0.226588	hypothetical protein
csin100639	382.279	666.988	411.329	298.402	0.528572	0.719167	0.458307	0.748241	selinide water dikinase (EC:2.7.9.3); K01008 selenide, water dikinase [EC:2.7.9.3]
csin100640	0	0	0	0	1	1	1.03471	1.03486	hypothetical protein
csin100641	46.4882	43.8938	41.4344	35.7866	1.00611	1.02079	0.892148	0.941437	E3 UFM1-protein ligase 1
csin100642	85.0136	105.343	75.1417	38.8444	0.857496	0.794182	0.185998	0.347874	Signal peptidase complex subunit 3
csin100643	13.1247	8.63094	4.94408	8.31627	0.704563	0.648881	1.04233	0.641767	similar to Transcription factor HNF-4 homolog (dHNF4); K08704 hepatocyte nuclear factor 4
csin100644	0	0	0	0	1	1	1	1	hypothetical protein
csin100645	0.526899	0.74521	0.0476453	0.0495777	0.804668	0.0792345	0.0010808	1	Protocadherin alpha-2
csin100646	0	0	0	0	1	1	1	1	hypothetical protein
csin100647	0	0	0	0	1	1	1	1	amine GPCR
csin100648	0	0	0	0	1	1	1	1	amine GPCR
csin100649	5.98693	12.2945	35.733	53.7355	0.398077	0.19055	0.061716	0.638966	UPF0470 protein C19orf51 homolog
csin100650	15.1728	31.5127	27.9514	23.9253	0.323281	0.972746	0.825222	0.935896	hypothetical protein ; K04681 retinoblastoma-like
csin100651	4.93414	1.09602	1.83548	1.76837	0.0881123	0.731525	0.72699	1.04717	Forkhead box protein K1
csin100652	0	0	0	0	1	1	1	1	hypothetical protein
csin100653	31.0291	53.1332	56.3744	88.1018	0.574659	1.0209	0.630987	0.62246	Enoyl-CoA hydratase domain-containing protein 3, mitochondrial
csin100654	114.869	124.616	91.2473	78.1133	0.986011	0.815869	0.635293	0.938657	Enoyl-CoA hydratase domain-containing protein 3, mitochondrial
csin100655	29.9706	32.1343	20.359	23.4238	1.00704	0.738297	0.83206	0.984997	Bloc1s2-like protein
csin100656	0	0	0.135307	0	1	1	1	1	amine GPCR
csin100657	0	0	0	0	1	1	1	1	hypothetical protein
csin100658	18.8606	47.7154	26.5768	31.2077	0.181959	0.554541	0.68224	0.933636	bcl-2 homologous antagonist/killer (bak) ; K14021 Bcl-2 homologous antagonist/killer
csin100659	5.39052	0	2.8881	7.21592	1	1	1	1	express protein
csin100660	1273.9	560.229	618.347	463.79	0.288708	0.992234	0.907401	0.776097	Heme-binding protein 2
csin100661	4.91335	4.77109	3.59198	2.11394	1.03775	0.889715	0.456064	0.742516	N-acetyltransferase 15
csin100662	6.49912	46.0367	86.2456	96.2311	0.00151454	0.554359	0.494314	0.983418	protein of unknown function duf729
csin100663	7.04109	4.09334	11.2559	27.5318	0.576811	0.247018	0.00642974	0.165601	Uncharacterized protein C7orf63 homolog
csin100664	55.4078	26.876	14.8065	18.5517	0.438824	0.629334	0.789968	0.934739	glucosamine-fructose-6-phosphate aminotransferase
csin100665	5.32637	2.42887	1.4763	2.59393	0.43892	0.749813	1.0254	0.724844	glucosamine-fructose-6-phosphate aminotransferase
csin100666	8.65479	12.5222	6.68098	11.3347	0.761012	0.578304	0.997636	0.624607	hypothetical protein ; K12864 beta-catenin-like protein 1
csin100667	128.871	24.6027	33.2402	46.2645	0.0174022	0.827357	0.51624	0.744633	Delta-like protein 4
csin100668	44.4897	34.7533	8.14109	17.155	0.820468	0.0597732	0.417654	0.285465	Discoidin domain-containing receptor 2
csin100669	0	0	0	0	1	1	1	1	Endonuclease-reverse transcriptase
csin100670	0	0	0	0	1	1	1	1	Retrovirus-related Pol polyprotein from type-1 retrotransposable element R2 (Fragment)
csin100671	29.5835	5.02205	3.20136	4.42437	0.0149538	0.7476	0.97893	0.84259	hypothetical protein
csin100672	71.0147	44.177	23.0814	25.3469	0.582424	0.492079	0.544334	0.993451	T-cell immunomodulatory protein
csin100673	6.73367	1.07242	0.528285	1.08789	0.0259188	0.626762	1.0583	0.661921	cerebral cell adhesion molecule related ; K11703 collagen beta-1,O-galactosyltransferase [EC:2.4.1.50]
csin100674	48.4711	30.0369	17.3407	9.97197	0.602364	0.618334	0.20205	0.562572	similar to putative molybdopterin synthase large subunit MOCS2B; K03635 molybdopterin synthase catalytic subunit [EC:2.-.-.-]
csin100675	23.2492	14.204	1.15604	4.86062	0.6702	0.0277422	0.282191	0.349995	express protein
csin100676	0	0	0	0	1	1	1	1	Cysteine-rich secretory protein
csin100677	0	0	0	0	1	1	1	1	Peptidase inhibitor 16
csin100678	0	0	0	0	1	1	1.04043	1.04074	hypothetical protein
csin100679	39.2932	185.706	179.795	469.543	0.0165281	1.03843	0.516283	0.199497	hypothetical protein
csin100680	59.4318	145.076	367.647	374.573	0.202923	0.36249	0.40917	1.05228	Uncharacterized protein C1orf228 homolog
csin100681	15.1433	29.6058	97.7446	315.792	0.372573	0.174813	0.022474	0.132749	hypothetical protein
csin100682	11.5415	16.6672	14.1416	12.0547	0.767287	0.949832	0.821187	0.964043	Secretion-regulating guanine nucleotide exchange factor
csin100683	2.05756	12.3979	3.69342	9.12406	0.00537577	0.1292	0.796266	0.170429	phosphatidylinositol 3-and 4-kinase ; K06640 ataxia telangiectasia and Rad3 related [EC:2.7.11.1]
csin100684	0.651875	0.925782	2.31458	1.85284	1	1	0.651254	0.969107	hypothetical protein
csin100685	25.7183	89.0036	54.9402	133.666	0.058311	0.665937	0.749806	0.160335	similar to AN1, ubiquitin-like, homolog; K12163 AN1-type zinc finger and ubiquitin domain-containing protein 1
csin100686	41.1656	31.7988	13.5421	13.4727	0.807967	0.331788	0.26981	1.06415	Putative transporter SVOPL
csin100687	0.236646	0.280638	0.301151	0.251112	1	1	1	1	hypothetical protein
csin100688	95.9633	98.5563	84.6033	45.8795	1.0341	0.946054	0.362969	0.390275	methylthioadenosine phosphorylase ; K00772 5'-methylthioadenosine phosphorylase [EC:2.4.2.28]
csin100689	13.8225	38.9947	194.992	149.124	0.228677	0.0327673	0.0795514	0.802814	methylthioadenosine phosphorylase ; K00772 5'-methylthioadenosine phosphorylase [EC:2.4.2.28]
csin100690	2.34675	1.85156	1.65327	1.29699	0.905355	1.00588	0.840326	0.968099	hypothetical protein
csin100691	113.584	123.362	89.7099	82.9679	0.988248	0.814938	0.722221	1.01124	Synaptogyrin-1
csin100692	0	0.0150655	0	0.0128254	0.574657	0.591389	1.04215	0.542231	hypothetical LOC590823
csin100693	0	0	0	0	1.03397	1.03191	1.04034	1.04064	hypothetical protein
csin100694	10.1208	27.6765	2.33479	12.2648	0.150904	0.000809447	0.398004	0.00247411	Protein furry
csin100695	4.4084	20.3246	1.44032	7.68644	0.0348837	0.000419735	0.221224	0.0233856	TATA-binding protein-associated factor 172
csin100696	144.667	139.185	141.217	118.496	1.02318	1.04628	0.935586	0.910482	Golgi reassembly-stacking protein 2
csin100697	32.5483	53.3367	28.6816	32.0038	0.547249	0.54112	0.621013	0.979348	Serine/threonine-protein kinase/endoribonuclease ire-1
csin100698	292.647	255.911	3719.64	2820.94	0.965372	0.00030104	0.000202215	0.795723	Tctex1 domain-containing protein 2
csin100699	5.82338	13.1058	3.78929	8.94421	0.330127	0.140127	0.742484	0.271206	hypothetical protein
csin100700	9.90322	20.7801	2.85494	16.0843	0.346726	0.0093244	0.843419	0.00555351	Lethal(3)malignant brain tumor-like protein 3
csin100701	22.2979	13.9743	6.47071	8.07316	0.600949	0.40947	0.585066	0.893921	Contactin
csin100702	1.47874	4.80774	1.69422	5.09199	0.106223	0.215412	1.02396	0.0926363	Protein SZT2
csin100703	31.4679	41.9063	5.15483	18.6997	0.774673	0.00458942	0.319302	0.0474912	hypothetical protein
csin100704	73.9612	21.7718	44.9185	29.2788	0.15911	0.526028	0.854101	0.753696	hypothetical protein
csin100705	0	0	0	0	1	1	1	1	Retrovirus-related Pol polyprotein from type-2 retrotransposable element R2DM
csin100706	0	0.169266	0.18273	0.147647	1	1	1	1	hypothetical protein
csin100707	33.8741	124.402	39.9454	28.3098	0.0519592	0.157373	0.0183078	0.743911	Zinc finger protein 182
csin100708	91.3204	154.228	71.0167	106.418	0.557375	0.449263	0.800565	0.654361	hypothetical protein
csin100709	3.66317	0	0	2.75737	0.179189	1.03202	0.214148	0.254312	express protein
csin100710	11.2437	7.96893	2.01821	6.87898	0.769911	0.132742	0.957241	0.15862	hypothetical protein ; K09442 SAM pointed domain-containing ETS transcription factor
csin100711	50.3811	41.0244	25.8071	31.3122	0.886285	0.707739	0.853455	0.92881	Ras-related protein Rab-4B
csin100712	11.4078	14.0511	12.5626	10.3346	0.889112	0.98467	0.823518	0.921972	xpa-binding protein 1 (mbdin) ; K06883
csin100713	109.16	89.1406	115.364	74.698	0.884613	0.870623	0.928157	0.638095	RING finger protein 121
csin100714	0	0	0	0	1.03388	1.0318	1.04024	1.04054	hypothetical protein
csin100715	43.3955	229.839	71.7951	241.407	0.00699174	0.169043	1.0351	0.0348281	serine/threonine protein kinase ; K06631 polo-like kinase 1 [EC:2.7.11.21]
csin100716	87.7846	97.3409	82.6609	76.5211	0.969668	0.949563	0.885037	1.00829	Protein hu-li tai shao
csin100717	14.4866	25.8444	25.4099	15.9325	0.540968	1.04427	0.669792	0.626057	JmjC domain-containing protein 4 homolog
csin100718	73.1733	234.171	973.61	920.893	0.08017	0.123515	0.194333	1.02745	Protein C4
csin100719	1.17837	0.567506	0.769894	2.28008	0.513829	0.890751	0.135158	0.305226	Transient-receptor-potential-like protein
csin100720	0	0	0.439405	0.507446	1	0.40241	0.142482	1.02891	hypothetical protein
csin100721	10.1747	14.9367	12.6109	9.2376	0.667893	0.935981	0.619875	0.753328	GTP-binding protein-related ; K14539 large subunit GTPase 1 [EC:3.6.1.-]
csin100722	16.8155	24.3941	8.66666	12.4445	0.701636	0.22385	0.453366	0.747735	Myotubularin-related protein 9
csin100723	15.8029	24.1281	140.666	233.703	0.745043	0.0351857	0.000598709	0.562082	express protein
csin100724	10.5269	99.2321	29.059	41.0804	0.000128385	0.141002	0.322317	0.717003	Actin-binding protein anillin
csin100725	1.96779	24.1032	7.68738	6.30632	0.000991315	0.209299	0.105608	0.947774	Calumenin-B
csin100726	21.6221	38.0606	30.6413	26.3745	0.50133	0.89977	0.744852	0.947044	Nitrilase and fragile histidine triad fusion protein NitFhit
csin100727	9.7719	17.9596	20.9275	18.9475	0.538083	0.953815	1.02827	0.997701	hypothetical protein
csin100728	4.20031	2.28234	4.0602	4.5294	0.624239	0.717092	0.594752	1.01678	Protein lin-28 homolog
csin100729	0	0	0	0	1.03378	1.03148	1.04014	1.04044	hypothetical protein
csin100730	5.69903	14.989	72.4579	71.3392	0.275979	0.0383013	0.033245	1.05325	Leucine-rich repeat-containing protein 67
csin100731	4.92176	4.80507	6.53096	15.0494	1.04048	0.859277	0.180843	0.325651	Nuclear export mediator factor NEMF
csin100732	112.369	91.9864	37.9869	79.7062	0.870299	0.307144	0.94405	0.275833	adapter-related protein complex 1 beta subunit ; K12392 AP-1 complex subunit beta-1
csin100733	0.442923	0	0.22745	0.0619854	1	1	1	1	hypothetical protein
csin100734	96.46	24.5389	18.5082	21.5499	0.0843875	0.878863	0.977496	0.979102	hypothetical protein
csin100735	14.8085	96.188	38.1746	59.7444	0.00203393	0.328946	0.699024	0.586057	Protein argonaute-2
csin100736	0.261422	0.354899	0	0.639956	1	1	1	1	similar to zinc finger protein
csin100737	0	0	0	0	1	1	1	1	hypothetical protein LOC758630
csin100738	6.56452	6.71378	2.5459	4.34793	1.04188	0.433393	0.759361	0.790327	hypothetical protein
csin100739	31.8158	66.9286	12.4922	35.7413	0.317332	0.0277434	0.469766	0.125524	protein phosphatase pp2a regulatory subunit B ; K04354 protein phosphatase 2 (formerly 2A), regulatory subunit B
csin100740	0	0	0	0	1	1	1	1	hypothetical protein
csin100741	81.3682	33.4309	20.8061	23.8299	0.241875	0.676122	0.778973	0.967052	hypothetical protein
csin100742	0.44596	0.134271	0	0.15264	0.389549	1	1.01286	0.196971	Transcription factor SUM-1
csin100743	18.8904	31.7368	26.5657	16.3996	0.613615	0.939446	0.53228	0.644404	Ribonuclease P/MRP protein subunit POP5 ; K03537 ribonuclease P/MRP protein subunit POP5 [EC:3.1.26.5]
csin100744	12.9616	76.7566	34.1836	51.6645	0.00437439	0.371202	0.716591	0.635043	N-alpha-acetyltransferase 25, NatB auxiliary subunit
csin100745	26.8587	56.6837	24.0192	27.4991	0.313665	0.327817	0.393266	0.960794	Phosphatidylinositol N-acetylglucosaminyltransferase subunit Q
csin100746	36.4848	265.617	46.6413	225.616	0.00222896	0.0447641	0.976145	0.00447407	ccr4-not transcription complex
csin100747	0	0	0	0	1	1	1.03994	1.04034	hypothetical protein
csin100748	1.7512	0.637233	0	0.575251	0.480435	1	1	1	hypothetical protein LOC100215207
csin100749	0	11.6001	0	36.2212	1	1	1	1	protein kinase
csin100750	0	0.275386	0	0	1	1	0.452886	1.04084	hypothetical protein
csin100751	0	0	0.123581	0.083269	1.03407	1	0.361776	0.989469	Clone ZZD1203 mRNA sequence
csin100752	0	0	1.01142	0.416464	1.03358	0.222622	0.188658	0.677063	hypothetical protein
csin100753	10.7625	7.72603	2.08246	2.48445	0.796466	0.189198	0.226047	0.983332	tensin
csin100754	17.6418	268.86	21.2429	138.048	1.89847e-05	0.00223585	0.667251	0.00051988	Zinc finger CCHC domain-containing protein 2
csin100755	0.0660293	0.0779034	0.0327207	0.058007	1.00097	1	0.968043	0.967681	hypothetical protein
csin100756	54.0466	85.8212	68.6889	60.5555	0.589105	0.892692	0.752774	0.966176	Mitochondrial thiamine pyrophosphate carrier
csin100757	1580.94	224.227	627.139	562.267	0.00643106	0.235578	0.320599	0.980863	Tegument antigen
csin100758	1386.53	297.532	661.702	431.053	0.0350452	0.403677	0.754198	0.600721	Tegument antigen
csin100759	39.3295	70.0099	44.3546	39.1219	0.475302	0.682406	0.52449	0.969237	MMP37-like protein, mitochondrial
csin100760	61.6866	93.9539	93.8206	51.4877	0.678767	1.05311	0.560232	0.472744	Succinate dehydrogenase assembly factor 1, mitochondrial
csin100761	47.7678	43.0984	10.6394	14.9259	0.967139	0.0811468	0.164616	0.784434	hypothetical protein
csin100762	13.2188	27.737	13.6629	24.7549	0.323791	0.438651	0.973859	0.435889	receptor protein tyrosine phosphatase ; K01104 protein-tyrosine phosphatase [EC:3.1.3.48]
csin100763	5.14079	14.9145	2.36593	17.646	0.254902	0.0438229	0.940389	0.0149107	Probable nuclear hormone receptor HR3
csin100764	13.5585	11.6577	119.414	130.659	0.938411	0.00133169	0.000934986	0.997776	Axonemal 84 kDa protein
csin100765	47.698	0	6.49723	15.0516	0.0853726	1	1	1	Pleckstrin homology domain-containing family F member 2
csin100766	226.082	131.77	138.936	67.7313	0.523489	1.02548	0.465265	0.259212	phospholipase A2 isozyme PA4 precursor
csin100767	11.98	18.7899	3.22535	6.56481	0.649632	0.0303508	0.22604	0.499644	Guanine nucleotide-binding protein G(s) subunit alpha
csin100768	3.68899	6.5517	16.6379	81.7391	0.514759	0.26949	0.00149159	0.00324742	Ankyrin repeat domain-containing protein 24
csin100769	0	0	0	0	1	1	1.03984	1.04024	hypothetical protein
csin100770	33.1061	18.5997	5.46215	21.5406	0.47969	0.122389	0.947097	0.0155666	hypothetical protein
csin100771	0	0	0.697441	0.867706	1.03348	0.395672	0.142237	1.01479	hypothetical protein
csin100772	0	0	0	0	1.03338	1	1	1	hypothetical protein
csin100773	21.1986	27.2993	17.3716	22.7176	0.818559	0.689297	0.914389	0.82377	TGF-beta receptor type-1
csin100774	0.192657	0.189249	0.0299168	0.161498	0.988758	0.545363	0.886169	0.814064	similar to zinc finger protein
csin100775	4.55278	8.00881	3.7831	9.78881	0.529217	0.431692	0.902778	0.179191	cation-transporting atpase worm ; K14951 cation-transporting ATPase 13A3/4/5 [EC:3.6.3.-]
csin100776	0	0	0	0	1.03328	1	1.03974	1.04014	Clone ZZD1203 mRNA sequence
csin100777	125.157	169.315	194.148	151.213	0.765731	0.967979	0.985922	0.832256	hypothetical protein ; K14011 UBX domain-containing protein 6
csin100778	1.7509	0.844836	0.144982	0.414944	0.475317	0.096854	0.536741	0.46474	Glutamate receptor-interacting protein 2
csin100779	0.43972	0	0	0.123045	0.132049	1	1	1	hypothetical protein
csin100780	0.0586594	0	0.0125755	0.0078014	1	1	1	1	Retrovirus-related Pol polyprotein from type-1 retrotransposable element R2 (Fragment)
csin100781	51.7052	64.6652	131.369	52.4868	0.856164	0.435479	0.891853	0.122183	nucleolar protein family A member ; K11129 H/ACA ribonucleoprotein complex subunit 2
csin100782	0	0	0	1.71127	1	1	1	1	ATP-binding cassette transporter
csin100783	0.114034	0.13665	0	0.118324	1	1	1	1	Non-capsid protein NS-1
csin100784	81.3984	113.328	70.3121	44.7274	0.72605	0.662491	0.215363	0.576365	WD repeat-containing protein 53
csin100785	0.98553	1.18255	0.640071	0.441896	0.940623	0.696134	0.390014	0.903131	Synaptic vesicle 2-related protein
csin100786	5.18627	7.97834	6.40551	5.08244	0.781201	0.950005	0.78892	0.980811	express protein
csin100787	43.1961	62.9331	52.8901	66.697	0.687304	0.932121	1.02365	0.858452	pelota ; K06965 protein pelota
csin100788	0.660556	0	0.212384	0.288249	0.107795	0.402306	0.142729	0.99121	pregnancy-associated glycoprotein 6-like
csin100789	0	0	0	0	1	1	1	1	hypothetical LOC590823
csin100790	0	0	7.51434	7.42508	1	1	1	1	express protein
csin100791	0.0882632	0	0	0.123506	1	1	1	1	hypothetical protein
csin100792	339.464	715.646	746.791	345.185	0.30529	1.03257	0.386053	0.212827	similar to AGAP007246-PA; K11087 small nuclear ribonucleoprotein D1
csin100793	10.3388	42.9346	10.3574	37.5776	0.0250664	0.0732524	0.968757	0.0226042	hypothetical protein
csin100794	3.20149	0.737414	4.33649	8.57506	0.118711	0.0661447	0.000980695	0.484974	hypothetical protein LOC553438; K10397 kinesin family member 6/9
csin100795	204.184	138.792	137.09	230.991	0.703306	1.04677	0.626558	0.525704	SLAP
csin100796	3.01254	2.76322	2.0655	2.31617	0.998757	0.877965	0.941093	1.00751	smad1 5 8 and
csin100797	2.02212	1.44302	0	2.70075	0.829445	0.142814	0.641625	0.0676018	ATP-binding cassette transporter
csin100798	32.6046	44.8035	26.8341	43.4648	0.742185	0.641598	1.04548	0.533985	acylaminoacyl-peptidase (S09 family) ; K01303 acylaminoacyl-peptidase [EC:3.4.19.1]
csin100799	3.63583	8.67466	2.99841	7.63045	0.339887	0.249488	0.969795	0.254175	Metal transporter CNNM4
csin100800	0	0	0	0	1	1	1.03964	1.04004	hypothetical protein
csin100801	9.07695	33.2943	215.074	128.715	0.0762267	0.0154708	0.100469	0.500473	acidic fibroblast growth factor intracellular binding protein
csin100802	2.90195	9.4885	56.4698	45.9204	0.174215	0.0170957	0.0305803	0.878144	hypothetical protein
csin100803	86.754	110.257	78.4966	87.8661	0.831063	0.811957	0.892883	0.977762	heat shock protein ; K09488 TNF receptor-associated protein 1
csin100804	64.1179	122.905	79.1767	117.863	0.394229	0.712971	1.03732	0.651217	Histone H4 transcription factor
csin100805	3.85506	0.999836	1.06046	0.628267	0.313183	1.03725	0.846489	0.883976	hypothetical protein
csin100806	945.555	527.506	606.776	504.89	0.639072	0.984617	1.04567	0.937869	alpha-galactosidase/alpha-n-acetylgalactosaminidase ; K01189 alpha-galactosidase [EC:3.2.1.22]
csin100807	22.1675	56.2727	88.8255	74.2515	0.177575	0.703215	0.843359	0.908464	non-canonical ubiquitin conjugating enzyme ; K10578 ubiquitin-conjugating enzyme E2 J1 [EC:6.3.2.19]
csin100808	0.0254065	0.0898702	0	0	1	1	1	1	hypothetical protein LOC100148166
csin100809	594.278	385.868	959.457	800.995	0.730632	0.383953	0.505219	0.949591	transcription factor complex TTD-A subunit ; K10845 TFIIH basal transcription factor complex TTD-A subunit
csin100810	5.6615	5.92225	38.5689	99.7819	1.02311	0.0117467	9.73811e-05	0.129605	Sperm-associated antigen 1
csin100811	6.84756	6.87132	81.5731	105.684	1.05493	0.000637668	4.68555e-05	0.821769	AGAP012095-PA; K04632 guanine nucleotide binding protein (G protein), alpha stimulating activity polypeptide
csin100812	5.86769	28.1597	12.2176	11.6678	0.0576402	0.402877	0.362942	1.03753	Large neutral amino acids transporter small subunit 2
csin100813	19.1996	47.1659	60.2585	46.8072	0.255515	0.876605	1.06109	0.831615	Phospholipase D3
csin100814	758.515	195.403	201.945	207.285	0.0557513	1.03652	1.02365	1.04663	rap1 and ; K07836 Ras-related protein Rap-1B
csin100815	42.349	61.5848	32.1257	28.1467	0.675212	0.489438	0.334648	0.96015	hypothetical protein ; K06171 nicastrin
csin100816	27.2208	16.2541	44.2139	29.3089	0.544984	0.22598	0.550786	0.61902	ubiquitinyl hydrolase-UCH37 (C12 family) ; K05610 ubiquitin carboxyl-terminal hydrolase L5 [EC:3.4.19.12]
csin100817	65.379	164.321	126.021	106.877	0.192639	0.878822	0.721116	0.926828	spliceosome-associated protein ; K12825 splicing factor 3A subunit 1
csin100818	0.182109	0.427336	0	0.131937	0.783523	0.402721	0.716322	0.505582	hypothetical protein
csin100819	90.6972	53.0678	144.273	130.57	0.51387	0.249992	0.341361	0.989374	pescadillo-related ; K14843 pescadillo
csin100820	63.5882	20.579	600.445	520.407	0.337634	0.000105134	0.000125895	0.967738	malate dehydrogenase (EC:1.1.1.37); K00016 L-lactate dehydrogenase [EC:1.1.1.27]
csin100821	48.7813	119.931	423.476	763.125	0.370692	0.142763	0.00685123	0.466626	similar to Ecdysone-inducible gene L3 CG10160-PA; K00016 L-lactate dehydrogenase [EC:1.1.1.27]
csin100822	0	0	0	0	1	1	1	1	hypothetical protein
csin100823	0.707933	1.32662	0.27436	0.627829	0.575785	0.14614	0.503317	0.608845	Paladin
csin100824	0	0	0	0	1.03318	1	1	1	hypothetical protein
csin100825	0	0	0	0	1	1	1.03954	1.03994	hypothetical protein
csin100826	0	0	0	0	1.03308	1.03158	1.03944	1.03984	hypothetical protein
csin100827	12.0647	10.0893	2.6012	5.5423	0.909704	0.118423	0.57277	0.436019	Leucine-rich repeat-containing protein 24
csin100828	0.385559	2.11282	4.92804	3.92171	0.077207	0.438666	0.601639	0.922916	ZNF596; zinc finger protein 596; K09228 KRAB domain-containing zinc finger protein
csin100829	103.836	99.4709	48.8178	46.3632	1.01911	0.435301	0.353828	1.02393	E3 ubiquitin-protein ligase RNF13
csin100830	0	0	0	0	1	1	1	1	SJCHGC09145 protein
csin100831	6.54324	5.3564	2.7544	13.6966	0.893253	0.527873	0.278115	0.00921387	express protein
csin100832	0	0	0.0651819	0	1.03427	0.558195	1.03934	0.658384	hypothetical protein
csin100833	70.1478	40.4158	6.1623	37.0556	0.52871	0.0205792	1.00296	0.0104643	rna-binding protein musashi-related ; K14411 RNA-binding protein Musashi
csin100834	0	0	0.562801	0.504846	1	1	0.213444	1.03895	hypothetical protein
csin100835	0	0	0	0	1	1	1.04113	1.03974	hypothetical protein
csin100836	9.6194	11.8422	11.6076	16.854	0.871636	1.04264	0.765517	0.69709	fms interacting protein ; K13174 THO complex subunit 5
csin100837	28.25	60.3375	27.0083	35.804	0.293436	0.371933	0.583778	0.797575	hypothetical protein
csin100838	83.314	212.004	81.3442	76.4915	0.184149	0.28949	0.200422	1.01809	Sorting nexin-7
csin100839	30.2885	113.999	34.3273	44.7563	0.0439634	0.156448	0.283627	0.814187	UPF0672 protein C3orf58 homolog
csin100840	0	0	0	0	1	1	1	1	hypothetical protein
csin100841	15.7353	39.8486	3.01357	13.813	0.178153	0.00038621	0.136402	0.0147262	RING finger protein unkempt homolog
csin100842	0	0	0	0	1	1.03267	1.04183	1.03964	RNA-directed DNA polymerase from mobile element jockey-like
csin100843	0	0	0	0	1.03457	1.03278	1.04173	1.04174	express protein
csin100844	7.67159	23.0136	12.0094	30.6995	0.16658	0.515213	0.826169	0.178761	SH2 domain-containing protein 4A
csin100845	0	1.55433	0	0	0.396657	0.395071	0.464056	1.04235	hypothetical protein
csin100846	49.7218	58.7914	33.5313	31.4265	0.943596	0.627126	0.519058	1.01668	gamma-glutamyltransferase-like protein 3 (T03 family) ; K00681 gamma-glutamyltranspeptidase [EC:2.3.2.2]
csin100847	0.18545	0.212762	0	0.184805	0.0908642	0.0996344	0.0795906	1.04225	similar to COS41.3
csin100848	0.265191	0.234952	0	0.224228	0.0197023	0.101829	0.00591886	0.322161	similar to COS41.3
csin100849	176.012	247.313	255.419	186.877	0.747901	1.03698	0.834382	0.77271	camp-regulated phosphoprotein
csin100850	23.8488	63.9003	126.79	125.133	0.177612	0.461764	0.485356	1.05662	Dual specificity testis-specific protein kinase 2
csin100851	84.6959	146.404	140.924	65.6363	0.610433	1.03518	0.453877	0.396523	express protein
csin100852	16.7145	18.2752	15.1263	15.2513	0.981163	0.921129	0.917654	1.06211	hypothetical protein ; K03137 transcription initiation factor TFIIE subunit beta
csin100853	0	0	0	0	1	1	1	1	ATP-binding cassette transporter
csin100854	62.961	71.2526	109.017	67.6702	0.951356	0.712307	1.02754	0.531986	PPIase E; cyclophilin E; peptidyl-prolyl cis-trans isomerase (PPIase) E; rotamase E (EC:5.2.1.8); K09564 peptidyl-prolyl isomerase E (cyclophilin E) [EC:5.2.1.8]
csin100855	0	0	0	0	1	1	1	1	express protein
csin100856	76.1078	23.8923	11.2965	31.6626	0.107982	0.429007	0.831922	0.129501	Protein phosphatase 1 regulatory subunit 16A
csin100857	7.66933	5.84132	8.19613	13.7784	0.834364	0.81554	0.345463	0.553301	Zinc finger CCHC domain-containing protein 7
csin100858	0.170417	0.0820078	0	0.0233835	0.762469	1	1	1	hypothetical protein
csin100859	0	0	0	0.0733774	1	1	1	1	Photoreceptor-specific nuclear receptor
csin100860	41.3056	7.44462	2.96276	9.36237	0.0144729	0.333819	0.88075	0.111036	Junctophilin-3
csin100861	0.310111	0.123985	0	0.0356845	1	1	1	1	G-protein coupled receptor fragment
csin100862	3.64702	11.2828	4.29712	5.61561	0.172523	0.292856	0.480194	0.869107	hypothetical protein
csin100863	0	0	0	0.0238968	1	1	1	1	hypothetical protein
csin100864	519.07	309.74	422.16	321.8	0.540424	0.816307	1.03788	0.80346	hypothetical protein
csin100865	2.91261	0.191809	0	0.137152	0.0156308	1	1	1	choline o-acyltransferase ; K00623 choline O-acetyltransferase [EC:2.3.1.6]
csin100866	1.37217	0.24386	0	0	0.168169	1	1	1	vesicular acetylcholine transporter ; K14636 MFS transporter, DHA1 family, solute carrier family 18 (vesicular acetylcholine transporter), member 3
csin100867	0	0	0	0	1	1	1	1	hypothetical protein
csin100868	29.5355	30.7275	25.8504	36.4384	1.02177	0.934779	0.929856	0.719913	ubiquitin-conjugating enzyme E2 j2 ; K04554 ubiquitin-conjugating enzyme E2 J2 [EC:6.3.2.19]
csin100869	2.30441	6.2998	22.9567	39.3925	0.27762	0.113246	0.00885859	0.502083	Monocarboxylate transporter 3
csin100870	5.3608	4.23157	2.2678	3.17118	0.89367	0.667933	0.866042	0.899067	hypothetical protein
csin100871	0.0194919	0	0	0.136835	1	1	0.322218	0.352358	hypothetical protein
csin100872	0	0	0	0	1	1	1.04163	1.04214	hypothetical protein
csin100873	13.8394	3.63253	8.59952	4.01889	0.0950221	0.395871	0.999953	0.364861	hypothetical protein
csin100874	0.702574	2.05064	0	0.0544145	0.310327	0.113451	0.0142294	0.516083	hypothetical protein
csin100875	1.42472	3.72006	3.85159	6.01974	0.340999	1.03747	0.70393	0.747774	Plexin domain-containing protein 1
csin100876	47.2095	61.8762	86.7175	62.8998	0.822223	0.800838	1.0545	0.76199	pyridoxamine 5'-phosphate oxidase (EC:1.4.3.5); K00275 pyridoxamine 5'-phosphate oxidase [EC:1.4.3.5]
csin100877	35.6678	33.1486	12.3221	15.0976	0.99346	0.237036	0.333883	0.891935	Trafficking kinesin-binding protein 1
csin100878	12.4996	38.1863	4.62506	15.9464	0.0935114	0.00419986	0.267093	0.0510416	5'-AMP-activated protein kinase subunit gamma-1
csin100879	10.8036	22.1848	21.386	11.4175	0.484603	1.03703	0.553187	0.566053	hypothetical protein
csin100880	52.8937	52.4975	31.6564	25.6652	1.0524	0.694803	0.504367	0.938417	Ras-related protein Rab-27B
csin100881	17.5818	82.4672	28.6885	21.9508	0.0427362	0.2217	0.0886846	0.865066	Ras-related protein Rab-27A
csin100882	42.4698	54.3045	50.7569	38.4069	0.817594	1.01438	0.753724	0.793978	poly(A) polymerase, putative (EC:2.7.7.25); K00974 tRNA nucleotidyltransferase (CCA-adding enzyme) [EC:2.7.7.72 3.1.3.- 3.1.4.-]
csin100883	0	0	0	0	1.03447	1	1.04153	1.04204	hypothetical protein
csin100884	65.3065	35.1412	16.7257	26.4385	0.433596	0.416755	0.817688	0.607153	ADAMTS-like protein 3
csin100885	76.1815	195.121	83.0813	65.0947	0.184761	0.373767	0.159385	0.834112	adenosylhomocysteinase ; K01251 adenosylhomocysteinase [EC:3.3.1.1]
csin100886	0.429418	1.02039	0	0.151276	0.470962	0.1691	0.16253	0.346469	hypothetical protein
csin100887	0.0744778	0	0	0	1	1	1	1	hypothetical protein
csin100888	0	0	0	0	1	1	1	1	Gag-Pol polyprotein
csin100889	36.5555	91.8314	28.5857	36.6366	0.196486	0.168124	0.293015	0.834424	Kuzbanian peptidase (M12 family); dihydroceramide desaturase ; K06704 disintegrin and metalloproteinase domain-containing protein 10 [EC:3.4.24.81]
csin100890	413.558	322.375	123.297	243.544	0.816098	0.255402	0.819586	0.332295	similar to predicted protein; K07897 Ras-related protein Rab-7A
csin100891	69.5272	60.0619	47.1656	38.502	0.92605	0.878587	0.661042	0.88921	Zinc transporter ZIP9-B
csin100892	10.6991	26.9626	13.0566	14.4402	0.187988	0.424854	0.473726	0.989996	Protein SMG7
csin100893	118.89	267.881	772.649	1872.01	0.324585	0.382677	0.598278	0.815155	hypothetical protein MGC80198; K00688 starch phosphorylase [EC:2.4.1.1]
csin100894	37.8945	38.297	35.684	26.5295	1.04854	1.01284	0.751192	0.790929	Protein Dr1
csin100895	64.1946	112.468	38.9153	42.4787	0.467845	0.196916	0.181933	1.00191	cement precursor protein 3B variant 1
csin100896	11.4947	34.5821	6.69391	15.8758	0.098252	0.0304737	0.351736	0.206596	UPF0636 protein C4orf41
csin100897	0	0	0.140958	0	1.03437	1	1.04143	0.519524	hypothetical protein
csin100898	6.82691	0	0	3.63108	0.112786	1	0.143822	0.248941	express protein
csin100899	0	0	0	0	1	1.03289	1.04133	1.04194	hypothetical protein
csin100900	1.59433	5.63303	0.400943	2.06145	0.202131	0.095471	0.35117	0.470346	hypothetical protein
csin100901	14.2392	16.3074	19.3357	22.8123	0.961066	0.946873	0.805024	0.953278	Pre-mRNA-splicing factor CWC25
csin100902	12.6143	29.8708	27.156	27.8027	0.26646	0.99261	1.01281	1.04935	Glypican-4
csin100903	0	0	0	1.07331	1	1	1	1	similar to OSJNBa0011F23.1
csin100904	10.1423	6.34746	86.3753	122.033	0.685497	0.000347439	6.17439e-06	0.718371	Trichoplein keratin filament-binding protein
csin100905	0	0	0	0	1	1	1	1	SJCHGC03117 protein
csin100906	97.2595	44.9084	84.193	82.4519	0.343234	0.518236	0.535454	1.05055	RNA (guanine-9-)-methyltransferase domain-containing protein 3
csin100907	1742.64	549.536	1021.2	625.57	0.117113	0.527449	0.964952	0.532563	Oligosaccharyltransferase complex subunit OSTC
csin100908	5.98623	21.7068	24.7469	36.2361	0.0609089	0.963647	0.630459	0.672826	GA21933 gene product from transcript GA21933-RA; K15127 transcriptional adapter 2-beta
csin100909	10.6124	10.0752	200.82	177.654	1.0218	3.58879e-05	7.54333e-06	0.966048	EF-hand calcium-binding domain-containing protein 1
csin100910	0.607541	0.893373	0.264284	1.25029	0.782228	0.321031	0.834288	0.18235	hypothetical protein
csin100911	1.94964	0.631903	0	0.218362	0.290054	1	0.414109	0.230563	hypothetical protein
csin100912	8.4423	5.56753	0.158363	2.83962	0.727062	0.0143559	0.54752	0.0919824	hypothetical protein; K13208 ELAV like protein 2/3/4
csin100913	10.7864	17.7255	11.7413	14.7437	0.609666	0.746164	0.920558	0.889226	Putative GTP-binding protein 6
csin100914	3.12717	22.109	72.8088	74.6044	0.0197724	0.158928	0.120881	1.0491	DNA mismatch repair protein MLH3
csin100915	0	0	0	0	1	1.03213	1.04123	1.04184	hypothetical protein
csin100916	0.290083	1.70668	0	0.0220982	0.0551037	0.0880566	0.00168988	1	hypothetical protein
csin100917	7.8941	21.3177	12.0019	14.0327	0.170926	0.565805	0.687448	0.940206	polymyositis/scleroderma autoantigen-related ; K12591 exosome complex exonuclease RRP6 [EC:3.1.13.-]
csin100918	132.394	90.173	48.555	74.0835	0.704287	0.553126	0.919149	0.621304	Glycogenin-1
csin100919	6.553	24.329	102.217	128.969	0.0733478	0.0693492	0.0394659	0.861518	Glb1; galactosidase, beta 1 (EC:3.2.1.23); K12309 beta-galactosidase [EC:3.2.1.23]
csin100920	1.11284	1.58555	7.37941	17.9027	0.824136	0.134884	0.00166875	0.330499	hypothetical protein ; K12309 beta-galactosidase [EC:3.2.1.23]
csin100921	0	0	0	0	1	1	1	1	Uncharacterized protein K02A2.6
csin100922	43.726	30.6024	7.75652	15.6928	0.708507	0.0787504	0.456688	0.327271	hypothetical protein
csin100923	44.3841	85.8435	78.0812	51.0906	0.398243	0.999313	0.630474	0.606626	OUT-1 peptidase (C88 family) ; K13719 ubiquitin thioesterase OTU1 [EC:3.1.2.-]
csin100924	14.387	16.2196	12.9194	37.8454	0.951329	0.889586	0.366704	0.0750857	SNF-related serine/threonine-protein kinase
csin100925	46.7731	93.6222	62.6389	52.0765	0.370432	0.733539	0.51453	0.907018	Developmentally-regulated GTP-binding protein 1
csin100926	5.2152	4.63963	1.15773	4.77889	0.964826	0.108903	1.04565	0.0530657	Calcium-dependent secretion activator 1
csin100927	0	0	0	0	1	1	1	1	hypothetical protein
csin100928	0	0	0	0	1	1	1	1	Inhibitor of Apoptosis domain containing protein; K10586 baculoviral IAP repeat-containing protein 6 (apollon) [EC:6.3.2.19]
csin100929	10.5171	25.5476	1.7145	10.944	0.22214	0.00023791	0.361318	0.000776812	Baculoviral IAP repeat-containing protein 6
csin100930	0	0	0	0	1.03417	1.03223	1.04103	1.04164	hypothetical protein
csin100931	344.237	354.009	635.199	454.03	1.03467	0.651699	0.902076	0.758523	ATP-dependent RNA helicase eIF4A
csin100932	174.693	152.099	149.924	149.673	0.933636	1.04619	1.05496	1.06623	voltage-dependent anion-selective channel ; K15040 voltage-dependent anion channel protein 2
csin100933	2.42267	2.90139	8.46794	6.67019	0.935858	0.279942	0.43843	0.898679	hypothetical protein
csin100934	0.125186	0.299743	0	0	0.648506	1	0.317098	1.04154	ras-specific guanine nucleotide-releasing factor 1-like; K12326 Ras-specific guanine nucleotide-releasing factor 2
csin100935	0.21744	0.346504	0.186993	0.504199	0.827702	0.852211	0.886395	0.741728	hypothetical protein
csin100936	0	0	0	0	1	1	1	1	hypothetical protein LOC758630
csin100937	45.9662	61.5824	58.5949	42.1195	0.769541	1.02624	0.720245	0.730351	Coiled-coil domain-containing protein 47
csin100938	0	0	0	0.0521754	1	1	1	1	hypothetical protein
csin100939	0	0	0	0	1	1	1	1	hypothetical protein
csin100940	2.09707	1.42555	0.255548	0.491153	0.793258	1	1	1	hypothetical protein
csin100941	24.6324	69.9932	50.1926	48.3134	0.121699	0.815374	0.762513	1.03485	double-stranded rna-binding protein zn72d ; K13203 zinc finger RNA-binding protein
csin100942	0	0	0	0.48472	1	1	1	1	STARP antigen
csin100943	18.0618	43.9986	32.4639	45.7274	0.412177	0.891095	1.04385	0.893106	Protein RER1 homolog
csin100944	62.4584	70.8868	55.7912	62.8097	0.94963	0.886841	0.96969	0.980847	Leucine-rich repeat-containing protein 57
csin100945	654.998	358.351	1165.72	521.631	0.479168	0.139889	0.749144	0.197612	prefoldin subunit ; K09548 prefoldin subunit 1
csin100946	65.0981	69.7831	15.4481	25.7881	0.997418	0.0536106	0.183498	0.583544	Ras-associating and dilute domain-containing protein
csin100947	36.1712	103.797	13.9263	35.6255	0.131378	0.00865699	0.200315	0.139864	cell wall protein Awa1p-like
csin100948	12.1028	1.7743	4.59502	2.63591	0.0201802	0.394967	0.793363	0.682206	hypothetical protein
csin100949	161.193	14.6804	24.5597	29.5678	0.000396314	0.659501	0.464696	0.921793	Sarcoplasmic calcium-binding protein
csin100950	48.2365	56.6913	108.592	84.7435	0.94003	0.530491	0.744759	0.863	hypothetical protein ; K03540 ribonuclease P protein subunit RPR2 [EC:3.1.26.5]
csin100951	1.11476	1.23158	0	2.63203	1	1	1	1	similar to COS41.3
csin100952	21.0883	29.9642	17.5623	20.2049	0.711004	0.60604	0.710349	0.955411	Transcription factor CP2
csin100953	0	0	0	0.0854393	1	1	1	1	similar to predicted protein
csin100954	0	0	0	0	1	1.03234	1.04093	1.04144	hypothetical protein
csin100955	0	0	0	0	1	1	1.04083	1.04134	hypothetical protein
csin100956	9.66889	3.73169	0.63125	2.04401	0.290761	0.0772396	0.611955	0.346959	Potassium voltage-gated channel subfamily A member 3
csin100957	107.664	43.3183	88.1568	160.03	0.336721	0.528962	0.11735	0.528117	U1 small nuclear ribonucleoprotein 70 kD ; K11093 U1 small nuclear ribonucleoprotein 70kDa
csin100958	85.1245	170.355	209.812	111.696	0.398809	0.90567	0.692551	0.365018	U1 small nuclear ribonucleoprotein 70 kD ; K11093 U1 small nuclear ribonucleoprotein 70kDa
csin100959	27.9564	114.196	194.95	348.72	0.0269109	0.659933	0.312616	0.500208	NV11101; similar to RNA-binding protein, putative; K13208 ELAV like protein 2/3/4
csin100960	5.19113	0.994333	0.154164	0.42425	0.0471903	0.135285	0.466177	0.577824	cAMP-dependent protein kinase regulatory subunit
csin100961	0.484766	0	0	0.216991	1	1	1	1	ATP-binding cassette transporter
csin100962	50.0056	68.3535	107.683	47.1055	0.749749	0.686724	0.727619	0.169239	Peptide chain release factor 1
csin100963	47.9228	8.42361	262.721	353.258	0.0719514	3.04608e-05	8.73396e-08	0.797481	MORN repeat-containing protein 3
csin100964	21.7157	53.2675	33.2314	38.2092	0.194979	0.672465	0.779303	0.949715	Inner nuclear membrane protein Man1
csin100965	0	0	0	0	1	1	1	1	hypothetical protein
csin100966	37.3199	66.2263	49.3691	47.4361	0.477139	0.832544	0.769334	1.03426	hypothetical protein ; K00547 homocysteine S-methyltransferase [EC:2.1.1.10]
csin100967	0.529283	0.986316	3.5039	4.35572	0.625795	0.237737	0.108089	0.938738	protein kinase
csin100968	0	0	0	0	1.03368	1.03245	1.04073	1.04124	hypothetical protein
csin100969	0	0	0	0	1.03229	1.03256	1.04063	1.04114	hypothetical protein
csin100970	20.6244	41.7593	18.6095	14.8102	0.369793	0.368971	0.164871	0.878115	f-box and wd40 domain protein ; K10260 F-box and WD-40 domain protein 7
csin100971	74.4152	154.323	146.371	57.5679	0.330208	1.02415	0.178125	0.120037	DTW domain-containing protein 2
csin100972	0.998799	0.734061	0.19796	0.58884	0.858593	1	0.934907	0.702516	hypothetical protein
csin100973	114.255	110.771	76.6204	47.7975	1.03324	0.789505	0.402187	0.666945	family M14 non-peptidase homologue (M14 family)
csin100974	1.77271	2.05566	0.330956	1.33816	0.961681	0.18221	0.769077	0.422084	Uncharacterized protein K02A2.6
csin100975	0	0	0	0	1	1	1	1	hypothetical protein
csin100976	111.528	94.6064	61.4968	54.4418	0.90971	0.720515	0.570269	0.96692	H(+)/Cl(-) exchange transporter 7
csin100977	52.9987	80.0263	63.7393	82.3847	0.642081	0.90011	1.04666	0.82708	pantothenate kinase ; K09680 type II pantothenate kinase [EC:2.7.1.33]
csin100978	26.3165	50.7779	27.9305	37.5161	0.479784	0.58467	0.826211	0.835875	Nucleolar RNA helicase 2
csin100979	53.4092	54.4341	19.2951	31.1249	1.04057	0.212386	0.547755	0.550669	TBC1 domain family member CG11727
csin100980	4.47184	3.45086	0.570171	2.60358	0.878027	0.151463	0.872862	0.305341	Cubilin
csin100981	0.720003	0	0	1.10143	1	1	1	1	Craniofacial development protein 2
csin100982	2.6297	64.5194	0.622931	1.51634	1.62017e-05	0.000607928	1.08352e-07	0.784316	hypothetical protein
csin100983	0.0739723	0	0.0964411	0	0.263547	1	1.04053	0.519209	hypothetical protein
csin100984	8.96178	50.3723	76.024	52.3435	0.0320965	0.736787	1.03965	0.7092	TPX2 protein
csin100985	1475.08	596.747	1449.37	630.567	0.221703	0.321795	1.02477	0.162169	Huntingtin-interacting protein K
csin100986	32.8486	9.33898	494.122	311.9	0.111385	1.00014e-07	1.27589e-06	0.595657	FOG precursor
csin100987	0	0	0.943669	1.89013	1	0.40055	0.129822	0.864756	hypothetical protein
csin100988	0.63622	1.26952	0.632116	1.34875	0.52133	0.582466	1.02749	0.531504	Rho GTPase-activating protein 100F
csin100989	224.195	56.9736	74.9797	62.7772	0.0698934	0.866484	0.999287	0.938127	p25-alpha domain containing protein
csin100990	19.0134	17.1897	34.6035	29.6127	0.984613	0.495273	0.620033	0.951436	Transmembrane protein 56
csin100991	14.7755	43.5676	104.539	191.765	0.10472	0.368952	0.130394	0.477979	hypothetical protein
csin100992	0.0694301	0.855409	0	1.04353	1	1	1	1	ATP-binding cassette transporter
csin100993	9.07528	16.8008	16.0452	14.6777	0.434203	1.02905	0.951804	0.997487	hypothetical protein
csin100994	24.6591	0.325668	0.34863	1.07975	0.00181023	1	0.592343	0.685409	Pathogenesis-related protein PR-1 type
csin100995	663.344	226.362	263.599	180.963	0.146025	0.949335	0.873111	0.66698	GLIPR1-like protein 1
csin100996	47.4478	136.924	663.045	483.7	0.145287	0.0453054	0.129048	0.755213	Peptidase inhibitor 16
csin100997	291.865	390.676	254.08	246.389	0.778286	0.737569	0.686425	1.04071	pyruvate dehydrogenase (lipoamide) (EC:1.2.4.1); K00162 pyruvate dehydrogenase E1 component subunit beta [EC:1.2.4.1]
csin100998	32.0029	79.3134	293.989	332.245	0.231608	0.102754	0.080908	0.96868	Leucine-rich repeat-containing protein LOC400891 homolog
csin100999	23.6737	100.48	243.142	235.839	0.0232471	0.367291	0.438899	1.04366	serine/threonine protein kinase ; K08813 serine/threonine kinase 33 [EC:2.7.11.1]
csin101000	105.246	127.427	37.1169	75.6922	0.890605	0.145425	0.653948	0.288853	GAS2-like protein 1
csin101001	9.12705	0.889219	0	0.961432	0.00280411	1	1.02137	0.0740837	Secreted frizzled-related protein 1
csin101002	29.1372	72.7666	43.8492	45.5887	0.184104	0.649704	0.656151	1.03438	Protein SERAC1
csin101003	178.382	210.093	217.621	147.425	0.930581	1.03622	0.789986	0.723712	cytochrome C oxidase copper chaperone
csin101004	0	0	0	0	1	1	1	1	hypothetical protein
csin101005	6.06575	40.5806	5.74484	15.2614	0.00224528	0.00842405	0.181987	0.154112	hypothetical protein
csin101006	8.19829	15.2045	4.30771	7.62405	0.528604	0.159011	0.505971	0.617038	hypothetical protein
csin101007	43.2945	43.1238	53.9686	52.7331	1.05437	0.89604	0.903082	1.04981	Thioredoxin-related transmembrane protein 2 homolog
csin101008	22.702	55.9908	231.534	235.705	0.318048	0.0677632	0.0521202	1.05114	Uncharacterized protein FLJ46082 homolog
csin101009	1.57899	7.95767	11.2731	28.3661	0.0454994	0.793703	0.103319	0.156463	cell adhesion molecule
csin101010	0	0	0	0	1.03219	1.0304	1.04004	1.04104	hypothetical protein
csin101011	10.2085	32.0516	68.0199	181.543	0.0917359	0.424784	0.0583459	0.141144	hypothetical protein
csin101012	9.22649	19.2587	116.696	142.91	0.385407	0.0158378	0.0082475	0.888988	kifc3; kinesin family member C3; K10406 kinesin family member C2/C3
csin101013	0	0	0	0	1	1	1.03845	1.04094	hypothetical protein
csin101014	3.17183	16.5674	0	17.3786	1	1	1.04644	0.228477	hypothetical protein
csin101015	7.2806	8.88017	2.25636	7.15961	0.899581	0.118132	0.898328	0.157714	hypothetical protein
csin101016	0	0	0	0	1	1	1	1	similar to golgi-specific brefeldin A-resistance guanine nucleotide exchange factor 1
csin101017	4.31674	49.3792	45.0446	30.9023	0.00029287	0.995429	0.637331	0.682018	family S10 non-peptidase homologue (S10 family) ; K13289 cathepsin A (carboxypeptidase C) [EC:3.4.16.5]
csin101018	35.3009	43.0321	37.1493	30.2161	0.86985	0.951313	0.750262	0.878888	translation elongation factor G ; K02355 elongation factor G
csin101019	11.1092	0.589118	0.211683	0.804283	0.00098241	1	0.892131	0.586946	neutral sphingomyelinase
csin101020	244.279	91.0895	81.7147	52.0374	0.190372	0.984649	0.597511	0.640374	hypothetical protein
csin101021	2.06728	0	0	0.531307	1	1	1	1	hypothetical protein
csin101022	0	0	0	0	1	1	1	1	Zinc finger protein 768
csin101023	40.7638	101.349	616.873	554.008	0.186682	0.0354178	0.0795119	0.993369	Cbr-gsp-2; C. briggsae CBR-GSP-2 protein; K06269 protein phosphatase 1, catalytic subunit [EC:3.1.3.16]
csin101024	36.0446	100.572	40.129	30.7255	0.133345	0.318664	0.106336	0.804058	btf ; K03142 transcription initiation factor TFIIH subunit 2
csin101025	0.617201	2.8708	2.6869	16.9153	0.0755119	1.01918	0.0117683	0.00130053	express protein
csin101026	4.97888	5.51012	5.93475	9.08403	0.989223	1.01765	0.687767	0.757922	hypothetical protein
csin101027	91.6011	149.817	140.482	72.3925	0.549124	1.01893	0.420367	0.309172	Polyglutamine-binding protein 1
csin101028	53.8196	84.3338	95.1721	85.5098	0.636462	0.986979	1.05899	0.988919	psmd1; proteasome (prosome, macropain) 26S subunit, non-ATPase, 1; K03032 26S proteasome regulatory subunit N2
csin101029	83.9239	63.9908	68.2182	78.9926	0.792775	1.01704	0.893583	0.943105	arginyl-tRNA synthetase ; K01887 arginyl-tRNA synthetase [EC:6.1.1.19]
csin101030	0.220808	0.0484151	0	0.0685149	0.399185	1	1	1	Protocadherin-11 X-linked
csin101031	55.9892	82.9341	101.404	63.442	0.654052	0.916046	0.833963	0.531953	tsc10; 3-keto-dihydrosphingosine reductase ; K04708 3-dehydrosphinganine reductase [EC:1.1.1.102]
csin101032	1405.65	878.605	602.357	682.38	0.669403	0.808646	0.89795	0.970837	hypothetical protein ; K06630 tyrosine 3-monooxygenase/tryptophan 5-monooxygenase activation protein
csin101033	14.2945	23.5949	14.2516	32.2929	0.556221	0.638467	0.799253	0.22832	Striatin
csin101034	42.9788	60.8889	41.6643	71.3718	0.736378	0.76431	0.936013	0.503836	similar to Brix domain-containing protein 2 (Ribosome biogenesis protein Brix); K14820 ribosome biogenesis protein BRX1
csin101035	366.994	63.6591	81.5129	60.1951	0.0288484	0.912165	1.03162	0.888898	Uncharacterized protein SJCHGC09803
csin101036	0	0	0	0.0262928	1	1	1	1	similar to OSJNBa0011F23.1
csin101037	0	0	0	0	1	1	1.03836	1.03864	hypothetical protein LOC758630
csin101038	2.7497	3.70675	2.22696	2.49676	0.837825	0.718978	0.777901	1.01077	Y+L amino acid transporter 2
csin101039	7.235	11.8343	22.3212	16.6057	0.651203	0.536357	0.791297	0.803822	Y+L amino acid transporter 2
csin101040	0.74296	0.136968	0	0	0.345904	1	1	1	Y+L amino acid transporter 2
csin101041	18.6821	27.4662	24.7588	18.6472	0.717276	0.989705	0.746983	0.825191	RNA exonuclease 4
csin101042	22.8807	84.4447	55.601	21.4814	0.0971668	0.73233	0.0813892	0.202172	THO complex subunit 6 homolog
csin101043	1850.58	2352.49	2863.9	1259.59	0.842532	0.937429	0.550565	0.199406	Coiled-coil-helix-coiled-coil-helix domain-containing protein 10, mitochondrial
csin101044	99.2157	117.691	29.5941	61.3645	0.911861	0.0969636	0.540192	0.273038	KN motif and ankyrin repeat domain-containing protein 3
csin101045	41.3169	9.94901	10.9329	15.894	0.0518251	0.997825	0.669555	0.723727	Synaptotagmin-like protein 4
csin101046	2.63328	0.589118	0.846732	0.0574488	0.170879	1	1	1	UPF0764 protein C16orf89 homolog
csin101047	0	0	0	0	1	1	1	1	similar to putative reverse transcriptase
csin101048	0	0	0	0	1	1	1.03826	1.03854	hypothetical protein
csin101049	81.1814	140.339	128.628	74.5815	0.490261	0.999234	0.466508	0.466703	UPF0428 protein CXorf56 homolog
csin101050	10.3364	20.4719	7.40398	11.4231	0.52762	0.365956	0.630989	0.82529	hypothetical protein
csin101051	3.16238	3.65628	31.1805	42.893	0.957743	0.00441322	0.000168384	0.750969	hypothetical protein
csin101052	32.7257	49.6534	6.79306	23.3009	0.631842	0.00746352	0.383902	0.0439425	Suppressor of cytokine signaling 7
csin101053	6.77476	0	7.85256	9.37856	1	1	1	1	GTP-binding protein 1
csin101054	8.66945	57.2791	8.91233	18.1908	0.00551757	0.014417	0.107089	0.401172	GTP-binding protein 1
csin101055	208.618	1391.97	147.615	948.675	0.0367254	0.0243153	0.791053	0.097125	hypothetical protein
csin101056	0	0	0	0	1.03209	1	1.03816	1.03844	SJCHGC04023 protein
csin101057	2.02497	0.180348	0	0.103035	0.0376695	1	1	1	Protein sine oculis
csin101058	47.5819	44.7985	77.532	69.5421	1.00381	0.597266	0.691243	0.979787	protein phosphatase 2c gamma ; K01090 protein phosphatase [EC:3.1.3.16]
csin101059	0	0	0	0.659671	1	1	1	1	Retrovirus-related Pol polyprotein from transposon 17.6
csin101060	0	7.90714	0	8.8354	0.574756	0.591504	1.04975	0.554033	express protein
csin101061	8.36984	39.113	9.34879	14.6293	0.0140103	0.0715069	0.216656	0.59202	hypothetical protein ; K14311 nuclear pore complex protein Nup188
csin101062	1.87468	0.261907	0	0.0777795	0.250754	1	1	1	hypothetical protein
csin101063	446.907	189.945	134.27	131.435	0.32145	0.816382	0.786336	1.05214	integrin beta subunit
csin101064	0	0	0	0	1.03239	1.03061	1.03806	1.03834	hypothetical protein
csin101065	15.2962	1.679	2.3754	2.04684	0.00335708	0.845849	0.932857	0.991131	Bestrophin-1
csin101066	138.806	52.1271	27.2069	42.7566	0.182751	0.489063	0.895184	0.59498	Bestrophin-2
csin101067	0.133777	0	0	0	1	1	1	1	hypothetical protein LOC100535924
csin101068	1717.77	500.946	796.478	960.956	0.320464	0.781512	0.733535	0.948284	protein disulfide-isomerase ; K09580 protein disulfide-isomerase A1 [EC:5.3.4.1]
csin101069	0.455559	0	0.385492	1.14148	0.0854286	0.148335	0.0604183	0.383956	Putative uncharacterized protein
csin101070	9.30986	6.28543	1.53977	7.11128	0.771237	0.218199	0.988821	0.197587	novel protein similar to vertebrate G-protein signalling modulator 1 (AGS3-like, C. elegans) (GPSM1)
csin101071	33.1947	64.0091	137.06	148.003	0.469976	0.398163	0.35358	1.0088	sodium/potassium-dependent atpase beta subunit ; K01540 sodium/potassium-transporting ATPase subunit beta
csin101072	15.2335	29.3853	32.5934	21.481	0.427567	0.985667	0.798819	0.637944	hypothetical protein
csin101073	42.3405	49.7926	32.6066	29.7253	0.909473	0.714596	0.58881	0.997659	hydroxymethylbilane synthase; porphobilinogen deaminase (EC:2.5.1.61); K01749 hydroxymethylbilane synthase [EC:2.5.1.61]
csin101074	0	0	0	0	1	1	1	1	hypothetical protein
csin101075	0	0	0	0	1	1	1	1	Thioredoxin-1
csin101076	8.14713	49.7879	12.6142	13.7012	0.0137755	0.092125	0.089803	1.01528	similar to Orc1l protein; K02603 origin recognition complex subunit 1
csin101077	0	0	0	0	1	1	1	1	hypothetical protein
csin101078	85.7227	75.6799	60.1063	36.5993	0.947753	0.892458	0.403043	0.494224	Ectonucleotide pyrophosphatase/phosphodiesterase family member 5
csin101079	766.783	623.514	612.776	424.259	0.919454	1.04695	0.843466	0.74797	Ectonucleotide pyrophosphatase/phosphodiesterase family member 5
csin101080	673.277	557.999	222.938	224.544	0.903184	0.337631	0.316744	1.06286	Tetraspanin-3
csin101081	2034.11	1984.59	1767.05	1311.2	1.04209	1.00149	0.843944	0.831038	40S ribosomal protein S4 ; K02987 small subunit ribosomal protein S4e
csin101082	0	0.0371963	0	0.0218969	0.60789	1	1	1	hypothetical protein
csin101083	205.438	185.786	224.571	155.516	0.976403	0.923401	0.927325	0.719461	hypothetical protein
csin101084	77.5645	103.336	110.724	106.207	0.775674	1.01343	1.04631	1.03179	GJ12339 gene product from transcript GJ12339-RA; K12183 ESCRT-I complex subunit TSG101
csin101085	0.0814632	0	0	0	0.386932	1.0305	1.03796	1.03824	SJCHGC09145 protein
csin101086	2.05705	0	4.68918	0	1	1	1	1	express protein
csin101087	2.23958	1.33951	0.0602933	1.17956	0.538718	2.8999e-05	0.960228	2.52849e-06	Titin
csin101088	72.5194	27.7752	4.82854	32.835	0.206405	0.0202134	0.932501	0.000466433	Muscle M-line assembly protein unc-89
csin101089	29.7308	45.4557	20.2385	34.8722	0.635159	0.370093	0.835018	0.495285	REST corepressor 3
csin101090	0.077814	0.557499	0	0.0542354	0.279299	0.169267	0.219695	0.507378	hypothetical protein
csin101091	31.1029	94.9304	50.7563	47.2334	0.0935582	0.536911	0.458768	1.01121	Protein SMG9
csin101092	0.173904	0.138907	0	0.0401133	0.977667	1	1	1	Innexin unc-7
csin101093	1.70524	1.3117	0	0	1	1	1	1	innexin
csin101094	0	0	0	0	1	1	1	1	hypothetical protein
csin101095	26.3521	37.5122	26.5516	34.3634	0.729019	0.79295	1.00071	0.84049	ATP-dependent rRNA helicase rrp-3
csin101096	0	0	0	0	1.03199	1	1.03786	1.03814	hypothetical protein
csin101097	178.881	55.4407	17.9513	33.7813	0.101317	0.171477	0.614654	0.443848	hypothetical protein
csin101098	40.1666	55.5587	37.1346	32.647	0.75483	0.739933	0.59089	0.969587	UDP-N-acetylglucosamine transporter
csin101099	70.5296	82.7833	52.6632	53.8382	0.908152	0.688684	0.678936	1.04939	protein farnesyltransferase subunit beta ; K05954 protein farnesyltransferase subunit beta [EC:2.5.1.58]
csin101100	1.42709	0.834583	0.201046	0.583092	0.66515	0.305883	0.826009	0.543454	Tyrosine-protein kinase transmembrane receptor Ror
csin101101	0	0	0	0.209602	1.03189	1	0.217013	0.256341	hypothetical protein
csin101102	22.4975	31.8791	18.8546	20.1641	0.73506	0.627226	0.669622	1.01808	Methionyl-tRNA formyltransferase, mitochondrial
csin101103	2.82285	6.07631	53.7268	30.065	0.465647	0.00547002	0.0356265	0.489759	hypothetical protein
csin101104	51.5571	215.781	693.158	709.152	0.0285561	0.273633	0.447539	1.05124	similar to transposase domain-containing protein
csin101105	1.7586	7.85986	31.3388	36.9763	0.0530306	0.0758494	0.0467536	0.926474	express protein
csin101106	148.573	60.018	40.8352	48.0277	0.288783	0.792619	0.903171	0.966824	innexin
csin101107	7.94716	5.14986	4.66073	11.1128	0.723454	1.00366	0.461143	0.364808	parp3, Adprtl3, MGC66157, fj17c06, wu:fj17c06, zgc:66157; poly (ADP-ribose) polymerase family, member 3 (EC:2.4.2.30); K10798 poly [ADP-ribose] polymerase [EC:2.4.2.30]
csin101108	8.5474	5.35057	2.58212	22.059	0.8127	1	0.3284	0.264815	hypothetical protein
csin101109	0	0	0	0	1	1	1	1	hypothetical protein
csin101110	4.69455	0	0	0.412298	0.103642	1	1	1	NPC2; Niemann-Pick disease, type C2; K13443 Niemann-Pick C2 protein
csin101111	0	0	0	0	1	1	1	1	hypothetical protein
csin101112	19.8657	0	0	0	1	1	1	1	express protein
csin101113	50.1529	51.0334	21.9858	24.8219	1.04159	0.340675	0.395341	0.971763	vesicular-fusion protein nsf ; K06027 vesicle-fusing ATPase [EC:3.6.4.6]
csin101114	0	0	0	0.270363	1	1.03029	0.321253	0.354859	hypothetical protein
csin101115	0	0	0	0	1.03179	1.03007	1.03776	1.03804	hypothetical protein
csin101116	47.6044	10.2277	7.12579	13.4396	0.0293308	0.7906	0.840213	0.443035	Fibulin-2
csin101117	227.063	336.886	90.5952	195.023	0.717496	0.144805	0.690692	0.254949	Alpha-adducin
csin101118	0	0	0	0.0398226	1	1	0.472415	0.513456	hypothetical protein
csin101119	0.10719	0.710139	0	0.0183371	0.0515596	0.113037	0.013421	1	Paired box protein Pax-6
csin101120	0	0	0	0	1	1.03018	1.03766	1.03794	hypothetical protein
csin101121	6.41437	13.6746	3.84486	5.46146	0.375363	0.132716	0.311402	0.789291	Serine/threonine-protein kinase Chk2
csin101122	12.1372	42.1373	72.601	183.536	0.0639807	0.613885	0.103224	0.156692	hypothetical protein
csin101123	46.2051	35.3615	36.3903	29.9737	0.824347	1.03857	0.936873	0.916566	hypothetical protein ; K06980
csin101124	0	0	0	0.749005	1	1	1	1	Polyprotein
csin101125	23.5929	69.6283	31.5345	15.7682	0.1224	0.378617	0.024456	0.354308	Slc37a2, G3PP, Slc37a1, cI-2, ci2; solute carrier family 37 (glycerol-3-phosphate transporter), member 2; K13783 MFS transporter, OPA family, solute carrier family 37 (glycerol-3-phosphate transporter), member 1/2
csin101126	9.23416	42.7398	9.32865	16.949	0.0261756	0.050458	0.226545	0.506467	hypothetical protein ; K03514 DNA polymerase sigma subunit [EC:2.7.7.7]
csin101127	74.4011	69.523	48.8354	38.9853	1.00375	0.815663	0.616608	0.863005	WD and tetratricopeptide repeats protein 1
csin101128	16.4489	8.65415	4.40182	7.93694	0.420418	0.480035	1.00148	0.482994	CD109 antigen
csin101129	11.8844	17.694	15.8184	26.7928	0.733724	0.986888	0.721397	0.569671	Trimeric intracellular cation channel type B-A
csin101130	38.2814	36.5465	11.0429	20.5137	1.01662	0.139841	0.52596	0.453651	High affinity cAMP-specific 3',5'-cyclic phosphodiesterase 7A
csin101131	23.3634	46.2858	28.6216	27.611	0.393123	0.661832	0.589862	1.03893	Lysine-specific demethylase 8
csin101132	6.45566	15.0998	43.1051	61.5511	0.398919	0.266751	0.0688097	0.757224	nuclear intermediate filament protein; K07611 lamin B
csin101133	112.162	154.435	114.975	152.654	0.740814	0.840353	1.05923	0.789842	smap1 ; K12486 stromal membrane-associated protein
csin101134	47.7998	59.5808	40.4113	71.2478	0.854756	0.767623	0.936149	0.458225	Golgin IMH1
csin101135	22.1461	14.6592	16.5557	28.4158	0.687418	0.976756	0.49152	0.512849	peptidyl-prolyl cis-trans isomerase (cyclophilin) ; K12737 peptidyl-prolyl cis-trans isomerase SDCCAG10 [EC:5.2.1.8]
csin101136	104.106	20.7445	38.2699	28.7773	0.0746416	0.662966	0.845487	0.907893	Brain protein 44-like protein
csin101137	22.8938	20.8811	24.7568	17.027	0.98257	0.938013	0.902509	0.710665	hypothetical protein ; K01974 RNA 3'-terminal phosphate cyclase [EC:6.5.1.4]
csin101138	0	0	0	0.429601	1	1	1	1	express protein
csin101139	3.727	17.9784	2.09917	12.4139	0.0661624	0.0139958	0.780201	0.0434557	receptor protein tyrosine phosphatase ; K01104 protein-tyrosine phosphatase [EC:3.1.3.48]
csin101140	72.1028	14.8082	19.6088	36.8699	0.0235901	0.84446	0.308169	0.378956	alpha-actinin ; K05699 actinin alpha
csin101141	7.96891	13.5254	10.5951	9.89746	0.589032	0.888381	0.816205	1.01855	DEAD box ATP-dependent RNA helicase ; K14806 ATP-dependent RNA helicase DDX31/DBP7 [EC:3.6.4.13]
csin101142	19.2918	10.4564	18.0515	19.4389	0.469332	0.601867	0.525867	1.011	ESF1 homolog
csin101143	0	0	0	0	1	1	1.03757	1.03784	hypothetical protein
csin101144	20.6236	81.8392	42.2054	59.0056	0.0355727	0.480379	0.777669	0.733567	Solute carrier organic anion transporter family member 3A1
csin101145	5.48739	3.26539	2.9263	8.69556	0.642244	0.995372	0.30079	0.205016	Receptor-type tyrosine-protein phosphatase F
csin101146	0.0159354	0.0381478	0	0.165753	1	1	1	1	similar to putative reverse transcriptase
csin101147	0.404881	0.554674	0.193064	0.316343	0.885368	1	1	1	Retrovirus-related Pol polyprotein from type-1 retrotransposable element R2 (Fragment)
csin101148	2.32855	7.49823	9.93243	6.3085	0.184011	0.858862	0.935249	0.645519	hypothetical protein
csin101149	0	0	0	0	1	1	1	1	hypothetical protein
csin101150	24.0316	41.4129	43.3887	25.357	0.541156	1.02894	0.642925	0.490704	ribonucleoprotein-related ; K14573 nucleolar protein 4
csin101151	16.0179	36.0599	47.6109	55.0397	0.432591	0.886514	0.753591	0.985139	prolyl oligopeptidase (S09 family) ; K01322 prolyl oligopeptidase [EC:3.4.21.26]
csin101152	0	0	0.464887	0.135182	1	1	1	1	hypothetical protein LOC758630
csin101153	0.00691496	0	0	0.00524434	1	1	1	1	Retrovirus-related Pol polyprotein from type-1 retrotransposable element R2 (Fragment)
csin101154	0.255077	0.283374	0.144449	0.0980901	1	1	1	1	Endonuclease-reverse transcriptase
csin101155	0.53892	0.324571	0.140949	0.193616	0.712963	1	0.743351	0.955369	Glutamate [NMDA] receptor subunit epsilon-2
csin101156	0.557379	0	0	0.438671	0.396196	1.03083	0.452058	0.490117	hypothetical protein
csin101157	0.126736	0.422573	0.229316	0.370565	0.267505	0.720337	0.99014	0.839843	hypothetical protein
csin101158	56.1297	21.2923	15.7031	18.1745	0.23393	0.845975	0.946509	0.96965	Estradiol 17-beta-dehydrogenase 12
csin101159	101.499	16.5674	44.1237	20.275	0.141547	1	0.976356	0.679909	hypothetical protein ; K14684 solute carrier family 25 (mitochondrial phosphate transporter), member 23/24/25/41
csin101160	16.4986	0	0	0.2692	0.0400758	1.03126	0.14372	0.26513	hypothetical protein
csin101161	3.07485	0	0.47877	0.559057	0.0875725	0.400652	0.143637	1.02584	hypothetical protein
csin101162	41.2734	1.17927	0	1.56492	1.63872e-05	1	0.910242	0.149286	hypothetical protein
csin101163	0	0	0	0	1	1	1	1	similar to H3 histone, family 3B; K11253 histone H3
csin101164	0	0	0	0	1	1	1	1	hypothetical protein LOC758630
csin101165	3.00674	1.97555	7.9447	9.26437	0.753879	0.152486	0.0679498	0.970369	hypothetical protein
csin101166	0	0	0	0	1	1	1.03747	1.03774	hypothetical protein
csin101167	52.3294	36.8573	37.4291	33.3658	0.725521	1.04528	0.990267	0.979159	Ethanolamine-phosphate cytidylyltransferase
csin101168	32.2171	4.3027	8.44889	17.9821	0.0971967	0.738424	0.320708	0.672009	Synaptobrevin-like protein
csin101169	33.1168	37.5906	19.2875	27.4675	0.943918	0.475087	0.786252	0.721007	hypothetical protein
csin101170	0.0317268	0	0.0828586	0	1	1	1	1	Opioid-binding protein/cell adhesion molecule
csin101171	0	0	0	0	1.03288	1.03137	1.03737	1.03764	similar to zinc finger protein
csin101172	26.6263	37.5057	30.9156	32.747	0.724208	0.918708	0.951621	1.02002	WD repeat-containing protein 70
csin101173	1.72196	1.88089	0.466529	1.2845	0.995293	0.137719	0.777387	0.318478	Peripheral-type benzodiazepine receptor-associated protein 1
csin101174	0.22073	0	0.379519	0.307218	1	1	1	1	hypothetical protein
csin101175	112.172	161.301	133.097	90.1778	0.690709	0.921756	0.527147	0.648622	Ribosomal L1 domain-containing protein 1
csin101176	1.92686	3.4977	2.18431	1.28893	0.602936	0.762292	0.341277	0.760987	hypothetical protein
csin101177	8.71788	21.2589	9.31175	5.82022	0.359505	0.42942	0.13644	0.742579	hypothetical protein
csin101178	13.9309	0.856033	0.891236	0.29353	0.0784691	1	1	1	Amyloid beta A4 precursor protein-binding family B member 1
csin101179	0.222751	0.17743	1.34021	3.04939	1	1	0.0732793	0.536195	Protein glass
csin101180	1.04773	2.86236	15.3622	23.5975	0.29109	0.03196	0.00168096	0.621738	hypothetical protein
csin101181	6.49255	9.54192	2.29911	6.1865	0.700522	0.0828136	0.692629	0.200457	Rho GTPase-activating protein 190
csin101182	8.59962	22.5209	14.8977	13.7241	0.222113	0.731474	0.631147	1.009	invadolysin (M08 family) ; K13539 leishmanolysin-like peptidase [EC:3.4.24.-]
csin101183	70.9171	61.1369	113.103	143.196	0.923823	0.527418	0.362104	0.848948	DNAj homolog subfamily C member ; K09527 DnaJ homolog subfamily C member 7
csin101184	0.00882039	0.0423085	0	0.0060925	1	1	0.799914	0.71651	similar to endonuclease-reverse transcriptase
csin101185	19.1337	45.4259	35.9317	30.6052	0.266968	0.886469	0.718074	0.938744	gtf2e1, MGC79483, tf2e1, tfiie-a, tfiiealpha; general transcription factor IIE, polypeptide 1, alpha 56kDa; K03136 transcription initiation factor TFIIE subunit alpha
csin101186	10.3341	38.958	31.2336	35.3931	0.0784634	0.895862	0.993263	0.969538	Protein lin-54 homolog
csin101187	4.18803	5.26234	4.84012	9.17393	0.879844	1.00689	0.592256	0.461611	histidine kinase
csin101188	19.4263	1.88287	0.649684	1.36768	0.000835686	0.354697	0.838219	0.60442	hypothetical protein
csin101189	0	0	0	0.0588854	1	1	1	1	hypothetical protein LOC758630
csin101190	47.1575	76.4219	84.3701	51.7095	0.584221	0.99002	0.720284	0.528288	polyadenylate binding protein ; K14396 polyadenylate-binding protein 2
csin101191	0.202438	0.607134	0	0.0349284	0.35107	0.15141	0.087236	0.498815	cAMP-dependent protein kinase catalytic subunit alpha
csin101192	6.69454	15.2583	0.962194	1.61316	0.400705	0.00279426	0.00273789	0.820421	cAMP-dependent protein kinase catalytic subunit alpha
csin101193	2.91961	15.0056	3.46097	13.4452	0.0143443	0.0583994	0.978091	0.0233847	DNA polymerase theta ; K02349 DNA polymerase theta subunit [EC:2.7.7.7]
csin101194	966.531	465.425	512.425	429.161	0.351173	0.991946	1.00318	0.90636	UPF0366 protein C11orf67 homolog
csin101195	1137.31	1198.47	945.685	426.635	1.02216	0.930571	0.396855	0.261415	RutC family protein PH0854
csin101196	84.1334	38.2208	47.9009	69.5911	0.385184	0.914861	0.587046	0.766929	ubiquitin-conjugating enzyme E2 I ; K10577 ubiquitin-conjugating enzyme E2 I [EC:6.3.2.19]
csin101197	53.5991	68.1114	62.5857	106.526	0.847116	1.00281	0.685071	0.503208	phosphoglycerate mutase (EC:5.4.2.1); K14634 fructose-2,6-bisphosphatase [EC:3.1.3.46]
csin101198	0	0	0	0.362437	1	1	1	1	hypothetical protein
csin101199	19.7311	34.9012	6.95415	15.7186	0.468165	0.0363898	0.324754	0.270417	hormone-sensitive lipase (S09 family) (EC:3.1.1.79); K07188 hormone-sensitive lipase [EC:3.1.1.79]
csin101200	30.1394	59.5109	5.71928	31.9911	0.365195	0.00137381	0.493467	0.00275139	subfamily M23B non-peptidase homologue (M23 family) ; K06560 mannose receptor, C type
csin101201	41.3836	37.2123	46.8774	35.5644	0.97491	0.894932	1.03414	0.832081	Transmembrane protein 70 homolog, mitochondrial
csin101202	27.1971	50.9208	51.5515	49.2758	0.432991	1.04675	1.04217	1.02913	Ubiquitin-like domain-containing CTD phosphatase 1
csin101203	1.98448	0	0	1.01268	0.0989451	1	0.120893	0.2084	hypothetical protein
csin101204	201.59	98.7957	70.124	58.5721	0.363038	0.789624	0.575766	0.912126	hypothetical protein
csin101205	0	0	0	0.160116	1	1	0.454551	0.49636	hypothetical protein
csin101206	50.5764	26.5974	14.6383	14.0949	0.44048	0.578001	0.534877	1.04075	hypothetical protein
csin101207	0.364974	0	0	0.063908	0.120813	1	1	1	hypothetical protein
csin101208	0.651015	0.521158	0.154519	0.286731	0.920939	1	1	1	Retrovirus-related Pol polyprotein from type-2 retrotransposable element R2DM
csin101209	0	0.760779	2.0301	0.464554	1	0.548464	0.83366	0.336197	hypothetical protein
csin101210	0	0	0	0	1	1	1	1	hypothetical protein
csin101211	0.0627547	0	0	0	0.397953	1	1.03925	1.03754	hypothetical protein
csin101212	1828.21	889.443	1775.7	1534.29	0.379397	0.504034	0.629886	0.947819	60S ribosomal protein L7a ; K02936 large subunit ribosomal protein L7Ae
csin101213	38.7562	34.7032	7.99207	29.9479	0.959403	0.0570255	0.941599	0.0264508	serine/threonine protein kinase ; K08820 PCTAIRE protein kinase [EC:2.7.11.22]
csin101214	13.5629	10.725	3.62178	6.87171	0.889723	0.340844	0.74353	0.692729	Alpha-type platelet-derived growth factor receptor
csin101215	22.8356	51.7662	18.9985	20.2645	0.261701	0.226985	0.210792	1.01798	serine/threonine protein kinase ; K06276 3-phosphoinositide dependent protein kinase-1 [EC:2.7.11.1]
csin101216	52.6715	70.4378	14.8604	31.4058	0.769617	0.0412693	0.321904	0.294463	o-acyltransferase (membrane bound) domain containing protein ; K13517 lysophospholipid acyltransferase 1/2 [EC:2.3.1.51 2.3.1.-]
csin101217	0.0771926	0	0	0	1	1	1	1	Retrovirus-related Pol polyprotein from type-1 retrotransposable element R2 (Fragment)
csin101218	31.4149	85.9043	43.5002	47.7848	0.136496	0.484666	0.54431	0.992515	Transcriptional repressor p66-beta
csin101219	0.140534	0.200333	0	0.0324341	1	1	1	1	Retrovirus-related Pol polyprotein from type-1 retrotransposable element R2 (Fragment)
csin101220	0.105386	0	0	0	1	1	1	1	hypothetical protein
csin101221	0.13788	0	0	0	1	1	1	1	Semaphorin-1A
csin101222	19.9694	7.11354	8.58501	10.7729	0.21049	0.936249	0.733433	0.896528	V-type proton ATPase subunit C 1-A
csin101223	20.2176	43.7983	29.4568	20.225	0.313245	0.740449	0.361217	0.696978	Serine protease HTRA2, mitochondrial
csin101224	8.89668	31.1935	14.2517	25.4714	0.0744132	0.38627	0.892109	0.462285	Transcriptional adapter 3
csin101225	28.9684	88.152	65.1249	62.8582	0.117688	0.822291	0.762984	1.03877	Probable palmitoyltransferase ZDHHC6
csin101226	43.6803	41.5195	1.15604	3.12468	1.01962	0.000498797	0.000298407	0.596846	amine GPCR
csin101227	0	0	0	0	1	1	1	1	Gyltl1b, MGC72631; glycosyltransferase-like 1B; K09668 glycosyltransferase-like protein LARGE
csin101228	0	0	0	0	1.03278	1	1.03915	1.03954	hypothetical protein
csin101229	0	0	0	0	1	1	1	1	GPRNPY2; putative neuropeptide Y receptor 2 (AGAP004123-PA); K04209 neuropeptide Y receptor, invertebrate
csin101230	162.799	200.368	150.799	128.572	0.883906	0.876092	0.746923	0.938513	pol-related ; K01676 fumarate hydratase, class I [EC:4.2.1.2]
csin101231	0	0.0693933	0	0	1	1	1	1	hypothetical protein LOC100535924
csin101232	0	0	0	0	1	1	1	1	Retrovirus-related Pol polyprotein from type-1 retrotransposable element R2 (Fragment)
csin101233	13.1679	15.4297	3.63719	9.07893	0.94453	0.132178	0.660364	0.420199	cki1; choline kinase ; K00894 ethanolamine kinase [EC:2.7.1.82]
csin101234	37.1201	70.6385	40.8047	87.0788	0.544649	0.664283	0.914622	0.448088	hypothetical protein
csin101235	0	0.0985669	0	0.163357	1	1	1	1	hypothetical protein LOC772138
csin101236	21.9969	11.567	6.90709	11.6819	0.482133	0.677384	1.06043	0.627194	EF-hand domain-containing family member A1
csin101237	18.052	32.2929	30.2069	22.249	0.494271	1.01565	0.744221	0.777178	Protein dml1
csin101238	0	0.0348523	0	0.0420277	0.651689	0.670937	1.04977	0.661726	SJCHGC09099 protein
csin101239	12.7751	23.096	24.9901	15.2356	0.593849	1.01428	0.758153	0.70301	Cysteine-rich hydrophobic domain 2 protein
csin101240	30.8815	36.566	22.5976	32.9492	0.905014	0.661863	0.984674	0.701194	DCC-interacting protein 13-beta
csin101241	427.086	179.882	161.872	133.474	0.253358	0.984837	0.809011	0.902065	hypothetical protein
csin101242	0.232709	0.223489	0	0	1.03826	1	1	1	Uncharacterized protein C20orf112 homolog
csin101243	4.85703	1.73273	0	10.3836	1	1	0.362623	0.124215	Vacuolar protein sorting-associated protein 13C
csin101244	49.2628	34.937	11.4197	39.3733	0.763563	0.205782	0.993665	0.0335854	Vacuolar protein sorting-associated protein 13A
csin101245	0	0	0	0	1	1	1	1	hypothetical protein
csin101246	82.9551	34.3775	26.6601	24.7833	0.250429	0.874233	0.791313	1.01542	Golgi-associated plant pathogenesis-related protein 1
csin101247	41.809	56.4424	93.2146	119.342	0.775015	0.637199	0.436083	0.834834	hypothetical protein ; K14567 U3 small nucleolar RNA-associated protein 14
csin101248	8.35147	9.9646	34.2102	83.8124	0.916207	0.121539	0.0032765	0.155439	Spectrin beta chain
csin101249	110.632	70.2787	51.217	38.5648	0.600384	0.812212	0.49753	0.789298	aminomethyltransferase (EC:2.1.2.10); K00605 aminomethyltransferase [EC:2.1.2.10]
csin101250	190.829	178.41	64.6711	85.4222	1.0015	0.248151	0.447632	0.796413	Coronin-6
csin101251	0.615424	0	0	0	0.179549	1	1.03905	1.03944	hypothetical protein
csin101252	15.7918	18.3325	21.1853	24.7361	0.956348	0.969814	0.846248	0.9739	NUDT16; nudix (nucleoside diphosphate linked moiety X)-type motif 16; K01529 [EC:3.6.1.-]
csin101253	51.2233	45.8434	77.7363	54.9889	0.98056	0.671068	0.935489	0.801787	39S ribosomal protein L43, mitochondrial
csin101254	3.17722	14.0775	5.84201	11.1256	0.0742842	0.36583	0.881884	0.505151	Nibrin
csin101255	482.133	369.473	674.322	291.716	0.80298	0.537204	0.863337	0.166293	Transcription elongation factor SPT4
csin101256	11.995	15.2912	123.589	129.977	0.866873	0.00448752	0.00212204	1.02392	Ankyrin repeat domain-containing protein 42
csin101257	138.975	218.107	97.0942	88.4488	0.60899	0.392017	0.294509	0.992268	mannose-1-phosphate guanyltransferase ; K00966 mannose-1-phosphate guanylyltransferase [EC:2.7.7.13]
csin101258	0	0	0	0	1.03298	1.03072	1.03895	1.03934	hypothetical protein
csin101259	9.16401	86.7855	12.6921	14.8973	0.000412857	0.0101768	0.00419711	0.953863	Innexin unc-9
csin101260	1.49362	10.3519	0	3.50294	1	1	1	1	hypothetical protein
csin101261	42.7802	35.2462	30.6783	17.6122	0.89674	0.96338	0.497667	0.540191	hypothetical protein
csin101262	917.604	313.358	570.912	422.84	0.141226	0.540183	0.815353	0.769151	Short coiled-coil protein
csin101263	0	0	0	0	1.03268	1	1	1	hypothetical protein
csin101264	5.20393	1.38997	0.536046	2.00351	0.1056	0.398802	0.794274	0.162241	RNA-binding motif, single-stranded-interacting protein 3
csin101265	131.156	23.6169	17.4468	18.2503	0.0159542	0.844539	0.865706	1.03566	PDZ and LIM domain protein Zasp
csin101266	4.44611	8.01802	25.9721	48.7144	0.625732	0.258188	0.0225907	0.532015	hypothetical protein
csin101267	0	0	0	0	1	1	1	1	Craniofacial development protein 2
csin101268	24.5274	122.008	15.3981	51.0776	0.057378	0.0147813	0.386836	0.230013	Macoilin-2
csin101269	20.2134	62.8558	17.4793	33.5897	0.0886318	0.113311	0.50931	0.346324	Macoilin-1
csin101270	10.0651	54.9682	2.25397	14.4722	0.00756467	1.86688e-05	0.0880649	0.000774393	Zinc finger SWIM domain-containing protein KIAA0913
csin101271	2.66014	4.47251	3.46049	6.71647	0.651251	0.89494	0.752108	0.502823	solute carrier family 26 member 6-like; K14704 solute carrier family 26 (sulfate anion transporter), member 6
csin101272	12.2136	38.4551	173.219	176.99	0.107714	0.058645	0.0654002	1.05031	hypothetical protein
csin101273	8.78217	27.5982	2.26674	2.8718	0.13568	0.00112934	0.000775051	0.935205	Innexin unc-9
csin101274	77.3674	34.9125	101.975	80.4695	0.296388	0.198494	0.374538	0.846787	26S proteasome non-ATPase regulatory subunit ; K03037 26S proteasome regulatory subunit N7
csin101275	0.325853	0	0.209607	0	1	1	1	1	Peptide-N(4)-(N-acetyl-beta-glucosaminyl)asparagine amidase
csin101276	0	0.184241	0	0	1	1	1	1	Endonuclease-reverse transcriptase
csin101277	0	0	0	0	1	1	1	1	png-1; PNG (Peptide:N-Glycanase) homolog family member (png-1); K01456 peptide-N4-(N-acetyl-beta-glucosaminyl)asparagine amidase [EC:3.5.1.52]
csin101278	0.781052	0.914416	0	1.74163	1	1	0.742824	0.15315	Craniofacial development protein 2
csin101279	5.64491	10.5708	0.782124	2.9249	0.51941	0.00220893	0.128718	0.223072	Retrotransposable element Tf2 155 kDa protein type 1
csin101280	4.1015	3.33629	3.23771	6.28798	0.891425	1.03853	0.519266	0.419861	Receptor-type tyrosine-protein phosphatase delta
csin101281	0	0	0	0	1	1	1	1	hypothetical protein
csin101282	12.1911	23.5749	15.3863	12.6194	0.389242	0.711197	0.479107	0.894873	Interferon regulatory factor 2
csin101283	32.5528	29.7961	14.0563	55.7148	0.980687	0.414579	0.584296	0.0132624	Uncharacterized protein C9orf172
csin101284	6.39299	9.32345	10.093	22.2529	0.754926	1.01041	0.331725	0.297872	asparagine-rich protein
csin101285	31.1597	41.1077	60.4303	32.441	0.790513	0.749406	0.863498	0.356072	28S ribosomal protein S17, mitochondrial
csin101286	0.127638	0	0	0.0906053	0.391374	1.03115	0.46985	0.519052	hypothetical protein
csin101287	24.1285	104.484	299.898	273.408	0.0260905	0.231967	0.318944	0.997056	Uncharacterized protein C16orf48
csin101288	77.3956	98.9821	79.6138	67.8593	0.81531	0.898928	0.723886	0.929784	Reticulon-4-interacting protein 1 homolog, mitochondrial
csin101289	54.7016	60.0136	22.6354	23.9082	0.974937	0.246848	0.218177	1.02309	molybdopterin biosynthesis protein ; K03750 molybdopterin biosynthesis protein MoeA
csin101290	24.2368	25.6619	44.3207	30.2567	1.00694	0.592438	0.930419	0.660026	DEAD box ATP-dependent RNA helicase ; K13179 ATP-dependent RNA helicase DDX18/HAS1 [EC:3.6.4.13]
csin101291	26.5225	36.4402	19.6108	16.0348	0.761677	0.533126	0.356016	0.906402	Regulator of microtubule dynamics protein 3
csin101292	77.6244	109.269	40.1231	48.3033	0.721699	0.245072	0.340388	0.90282	glucose-6-phosphate 1-dehydrogenase (EC:1.1.1.49); K00036 glucose-6-phosphate 1-dehydrogenase [EC:1.1.1.49]
csin101293	19.9358	21.108	21.3109	16.2073	1.01311	1.04927	0.860917	0.844878	Tetraspanin-33
csin101294	125.818	159.833	263.003	169.05	0.848615	0.646424	1.02532	0.599295	Protein chibby homolog 1
csin101295	0	0	0	0.162458	1	1	1	1	hypothetical protein
csin101296	0	0.358099	0	0.0521754	1	1	1	1	hypothetical protein
csin101297	7.33929	5.59599	7.3319	7.31506	0.868421	0.89977	0.882495	1.06643	hypothetical protein
csin101298	71.6204	83.527	47.7821	47.9576	0.915069	0.581522	0.54139	1.06495	Uncharacterized protein C18H10.09
csin101299	16.0443	23.1169	15.1566	16.9355	0.741065	0.739026	0.815503	0.992691	hypothetical protein
csin101300	0	0	0	0	1	1	1	1	hypothetical protein
csin101301	3.69079	16.1148	0.308349	6.63587	0.07994	7.50205e-05	0.36079	0.00388915	endosomal trafficking protein ; K09533 DnaJ homolog subfamily C member 13
csin101302	25.6191	22.6734	6.17107	9.46105	0.95073	0.108584	0.287706	0.687141	PTPN4; protein tyrosine phosphatase, non-receptor type 4 (megakaryocyte); K01104 protein-tyrosine phosphatase [EC:3.1.3.48]
csin101303	10.3407	38.3103	60.517	47.377	0.0847907	0.678162	0.890555	0.837026	hypothetical protein
csin101304	83.6627	229.035	180.682	212.294	0.137245	0.893283	1.01448	0.931416	hypothetical protein
csin101305	20.1271	29.4641	5.27589	12.7312	0.735328	0.041176	0.401033	0.368237	hypothetical protein
csin101306	0	0	0	0	1	1	1	1	hypothetical protein EAI_07694
csin101307	44.219	44.4289	34.3734	57.7209	1.05384	0.865077	0.843629	0.499157	similar to F-box and leucine-rich repeat protein 14b; K10280 F-box and leucine-rich repeat protein 14
csin101308	18.3756	36.1854	11.3916	15.6799	0.367714	0.153385	0.304516	0.754857	Serine/threonine-protein phosphatase 6 regulatory ankyrin repeat subunit A
csin101309	0	0	0	0	1.03258	1.03094	1.03885	1.03924	hypothetical protein
csin101310	7.41482	12.5359	6.79621	11.3432	0.58743	0.566595	0.993205	0.593193	hypothetical protein
csin101311	0	0	0	0	1	1	1	1	hypothetical protein
csin101312	13.7507	7.31362	159.229	97.6612	0.508254	2.01237e-05	0.000124648	0.514473	Clusterin-associated protein 1
csin101313	62.4766	123.189	156.43	142.866	0.368284	0.885057	0.944648	0.99382	Coiled-coil domain-containing protein 109A
csin101314	0.577929	0.073233	0.0794701	0.270932	0.221719	1	0.544327	0.639122	Cbr-plk-1; C. briggsae CBR-PLK-1 protein; K06631 polo-like kinase 1 [EC:2.7.11.21]
csin101315	89.8133	127.427	174.653	70.0595	0.70504	0.816549	0.498705	0.116941	cytochrome C1 heme lyase ; K01764 cytochrome c heme-lyase [EC:4.4.1.17]
csin101316	149.857	116.71	78.5882	126.971	0.823014	0.754633	1.00806	0.537101	Ubiquitin-conjugating enzyme E2 L3
csin101317	125.467	124.169	192.495	114.06	1.04915	0.70354	1.00407	0.492823	Zinc finger HIT domain-containing protein 3 (Fragment)
csin101318	13.0155	51.6375	35.5358	22.3489	0.0815816	0.773279	0.37041	0.63364	hypothetical protein ; K15078 structure-specific endonuclease subunit SLX1 [EC:3.6.1.-]
csin101319	107.372	124.975	66.0878	54.8944	0.925873	0.543857	0.362709	0.89934	Actin-interacting protein 1
csin101320	4.52816	16.8662	7.60121	30.8502	0.0438998	0.379512	0.587581	0.0114174	ITPR1; inositol 1,4,5-triphosphate receptor, type 1; K04958 inositol 1,4,5-triphosphate receptor type 1
csin101321	2.22883	1.76418	0.159533	0.188283	0.889749	0.0371244	0.00556348	1.01387	hypothetical protein
csin101322	4.71119	5.32332	7.68655	9.00682	0.971521	0.804447	0.647545	0.958403	CD92-like protein
csin101323	0.492861	0.687517	0.135728	0.443621	0.822082	0.216335	0.762254	0.496868	Transient receptor potential-gamma protein
csin101324	0	0	0.557906	0	1	1	1	1	nek6, si:ch211-167p9.4; NIMA (never in mitosis gene a)-related kinase 6
csin101325	0.55211	2.1678	0	1.14295	0.150246	0.0930619	0.59375	0.076024	dihydrolipoamide succinyltransferase component of 2-oxoglutarate dehydrogenase ; K00658 2-oxoglutarate dehydrogenase E2 component (dihydrolipoamide succinyltransferase) [EC:2.3.1.61]
csin101326	2360.71	1227.88	3670.07	2752.06	0.422136	0.177064	0.375232	0.774966	ubiquitin-like protein sumo/smt3-related ; K12160 small ubiquitin-related modifier
csin101327	377.339	198.602	113.994	89.6261	0.528677	0.654637	0.465302	0.846007	Annexin A6
csin101328	180.07	44.886	34.4217	42.0798	0.0506478	0.857812	1.01769	0.892464	Annexin A11
csin101329	4.21429	0.723177	1.2312	1.50947	0.0512343	0.741388	0.549201	0.966056	Annexin A11
csin101330	36.9647	129.204	586.895	427.199	0.0606336	0.0768023	0.201023	0.773186	Uncharacterized protein C9orf128 homolog
csin101331	225.766	31.9703	39.8079	140.227	0.0141333	0.90576	0.132084	0.0394088	hypothetical protein
csin101332	6.63696	0.327575	0.26648	0.817263	9.0682e-05	1	0.470504	0.411029	Synapsin-3
csin101333	0	0	0	0	1	1	1	1	protein kinase
csin101334	48.6363	63.7774	13.6384	24.4753	0.788017	0.0433096	0.192657	0.48454	Zinc finger protein 182
csin101335	10.2052	6.52631	52.1459	168.219	0.64114	0.00467608	5.7106e-05	0.0643538	WD repeat-containing protein 96
csin101336	0.0958054	0	1.08417	0.39407	1	0.102701	0.0759664	0.418039	POU domain, class 4, transcription factor 2
csin101337	77.4362	149.131	129.775	82.4479	0.393463	0.957728	0.502706	0.560272	Zinc finger Ran-binding domain-containing protein 2
csin101338	14.7476	16.9033	8.08177	15.2752	0.942572	0.437072	0.989588	0.439583	hypothetical protein
csin101339	2.55573	2.33474	1.16264	1.41321	0.998966	0.620802	0.710788	0.983926	ptprb, MGC186274; protein tyrosine phosphatase, receptor type, B (EC:3.1.3.48); K05694 protein tyrosine phosphatase, receptor type, B [EC:3.1.3.48]
csin101340	55.025	111.528	53.5351	46.0516	0.340866	0.421065	0.248607	0.940459	Dual specificity protein phosphatase 15
csin101341	67.5389	126.265	106.818	66.0262	0.405875	0.937955	0.472223	0.525102	U1 small nuclear ribonucleoprotein A
csin101342	61.3051	123.589	140.809	86.0332	0.379942	0.963595	0.744401	0.51648	small nuclear ribonucleoprotein U)1aU)2b ; K11094 U2 small nuclear ribonucleoprotein B''
csin101343	102.604	246.289	157.806	99.3284	0.21083	0.705996	0.243087	0.540192	Omega-amidase NIT2
csin101344	0	0	0	0	1.03248	1.03104	1.03875	1.03914	hypothetical protein
csin101345	0	0	0	0	1	1	1.03865	1.03904	hypothetical protein
csin101346	0	0.122063	0	0.0371429	1	1	1	1	similar to transposase
csin101347	0	0	0	0	1	1	1	1	Linker histone H1 ; K11275 histone H1/5
csin101348	0	0	0	0.117798	1	1	1	1	hypothetical protein
csin101349	0.593836	0.142265	0.461415	0.205569	0.438783	0.591118	0.935725	0.694743	hypothetical protein
csin101350	138.848	688.843	1628.26	2123.78	0.0242423	0.576585	0.590962	0.96935	GL12416 gene product from transcript GL12416-RA; K07374 tubulin alpha
csin101351	2.94375	4.46891	4.1964	2.49843	0.75404	1.02568	0.645205	0.748875	hypothetical protein
csin101352	0	0	0	1.47508	1	1	1	1	ATP-binding cassette transporter
csin101353	20.3378	57.1256	6.98478	14.3621	0.124369	0.00454841	0.0295775	0.360163	Myotubularin-related protein 9
csin101354	0	0	0	0	1	1	1	1	hypothetical protein CRE_09053
csin101355	1.8146	0	0	0	0.121353	1.0231	1.03855	1.03894	hypothetical protein
csin101356	16.9581	1.22001	0.433464	1.99903	0.00488635	1	0.78002	0.495683	Kv channel-interacting protein 4
csin101357	66.8075	71.9186	794.333	1016.58	0.993156	0.00259233	0.00413015	0.888744	hypothetical protein ; K04739 cAMP-dependent protein kinase regulator
csin101358	0	0	0	0	1	1	1	1	Gap-Pol polyprotein
csin101359	0	0	0	0.161661	1.02558	1	0.31663	0.345342	hypothetical protein
csin101360	0	0	0	0.121235	1.02549	1.02321	0.317567	0.347602	hypothetical protein
csin101361	52.6654	1.52156	0	1.62594	8.12553e-07	1	1.02976	0.140012	hypothetical protein
csin101362	1.7817	0.455759	0	0.260435	0.179068	0.151211	0.713506	0.170656	protein fork head, putative; K08035 forkhead box protein A2, hepatocyte nuclear factor 3-beta
csin101363	0	0	0	0.27897	1	1	0.455747	0.501882	hypothetical protein
csin101364	14.6569	20.4308	17.0147	19.8553	0.742942	0.926201	1.04551	0.94106	Protein jagged-1b
csin101365	6.18201	18.4947	9.50688	8.31883	0.191863	0.515208	0.421324	0.979856	rna binding motif protein ; K14787 multiple RNA-binding domain-containing protein 1
csin101366	10.8836	21.4572	7.57501	14.3081	0.429098	0.238823	0.721243	0.487419	hypothetical protein
csin101367	1866.91	1510.6	1255.76	710.283	0.923002	0.958262	0.589895	0.496689	fibrillin 2
csin101368	0	0	0	0	1.02539	1.02353	1.03422	1.03884	hypothetical protein
csin101369	0.651875	0.617188	1.32261	1.38963	1	1	0.648906	1.04749	hypothetical protein LOC100535924
csin101370	20.5267	27.0887	2.19934	12.8553	0.789228	0.000782905	0.389937	0.00920943	sodium/dicarboxylate cotransporter-related ; K14445 solute carrier family 13 (sodium-dependent dicarboxylate transporter), member 2/3/5
csin101371	1.2362	4.27238	16.1089	24.0249	0.178506	0.11541	0.013015	0.676996	hypothetical protein
csin101372	1.29865	2.01322	3.38122	9.28045	0.733709	0.705102	0.0488072	0.227219	Transcriptional regulator ERG
csin101373	2.75821	4.3389	1.1682	2.6561	0.637293	0.118406	0.646377	0.313534	Xylosyltransferase 2
csin101374	0	0	0	0.704335	1	1	1	1	hypothetical protein
csin101375	38.1871	67.9742	71.9188	52.9187	0.493769	1.02171	0.85374	0.768361	RWD domain-containing protein 2B
csin101376	0.647181	0.309683	0	0.866442	1	1	1	1	protein disulfide-isomerase
csin101377	0.673751	0.30354	0.438524	0.405625	0.536718	1	0.904985	1.03505	class A rhodopsin-like G-protein coupled receptor GPRnpy1, putative (EC:2.7.11.14); K04209 neuropeptide Y receptor, invertebrate
csin101378	0.00322801	0	0.0273143	0.00240598	1	1	1	1	Retrovirus-related Pol polyprotein from type-1 retrotransposable element R2 (Fragment)
csin101379	35.2321	22.3696	9.25598	12.2344	0.599669	0.308874	0.494683	0.812599	Peroxidasin homolog
csin101380	26.0604	22.684	26.7453	58.8339	0.941089	0.939484	0.274292	0.248058	serine/threonine protein kinase ; K08291 G protein-coupled receptor kinase [EC:2.7.11.16]
csin101381	573.894	449.02	382.618	595.846	0.86119	0.959742	0.88722	0.64534	Probable protein disulfide-isomerase ER-60
csin101382	82.6615	45.3037	35.6472	47.0854	0.453679	0.881604	1.03833	0.797096	Integrin-linked protein kinase
csin101383	30.7088	57.8901	39.0441	31.8226	0.45291	0.749556	0.538392	0.901813	Protein unc-50 homolog A
csin101384	14.8625	31.0301	21.6814	21.4714	0.399258	0.792915	0.76333	1.06154	Lysosomal acid phosphatase
csin101385	29.2004	70.9656	51.8998	71.2028	0.221572	0.841836	1.06404	0.76192	bromodomain-containing protein 3 brd3 ; K11721 bromodomain-containing protein 3
csin101386	0	0.0801104	0	0.0228329	1	1	0.691611	0.514226	hypothetical protein
csin101387	30.1304	74.8433	26.9351	24.9861	0.256657	0.241081	0.180506	1.01774	express protein
csin101388	16.0927	43.0721	56.6035	44.263	0.20416	0.848883	1.04628	0.837911	Putative mevalonate kinase
csin101389	79.0396	95.0885	75.585	54.4518	0.882705	0.889276	0.53922	0.733169	mmaa, zgc:171657; methylmalonic aciduria (cobalamin deficiency) cblA type; K07588 LAO/AO transport system kinase [EC:2.7.-.-]
csin101390	25.2076	47.0303	15.0502	22.9526	0.424933	0.179135	0.471938	0.622069	Protein FAM63A
csin101391	3.21777	2.21414	1.54619	1.72173	0.830474	1	0.932794	1.02962	16 kDa calcium-binding protein
csin101392	35.0321	45.4884	50.5375	25.7691	0.825624	0.985627	0.581165	0.363416	3'-5' exonuclease ; K07573 exosome complex component CSL4
csin101393	49.7156	15.3117	5.99274	7.95531	0.111303	0.319748	0.526146	0.861115	Dihydropyrimidinase-related protein 3-A
csin101394	4.02362	7.1079	0.65966	5.48957	0.556789	0.00385055	0.861576	0.00548404	wdfy4, si:dkey-70o15.2; WDFY family member 4
csin101395	2.27742	3.22183	0.678808	3.03438	0.814849	0.241882	1.03019	0.314773	wdfy4, si:dkey-70o15.2; WDFY family member 4
csin101396	39.9222	45.0194	31.163	34.4209	0.950258	0.771657	0.837521	0.988566	Protein LSM14 homolog B-B
csin101397	0.61333	0	0	0	0.396934	1	1	1	hypothetical protein
csin101398	0.133232	0	0	0.0947727	1	1	1	1	hypothetical protein
csin101399	9.54514	1.86494	3.02218	2.07213	0.0557724	0.751966	1.00209	0.838643	hypothetical protein
csin101400	0.549977	0.18761	0	0.109552	0.599984	1	1	1	hypothetical protein
csin101401	18.1023	2.15683	1.21604	7.43797	0.00174367	0.593396	0.120853	0.00117186	Striated muscle preferentially expressed protein kinase
csin101402	806.318	901.664	655.101	490.758	0.962375	0.834278	0.544381	0.778016	adenylate kinase ; K00939 adenylate kinase [EC:2.7.4.3]
csin101403	70.2329	77.2525	161.367	191.848	0.987459	0.443553	0.305646	0.928051	hypothetical protein
csin101404	192.666	90.648	54.7957	51.4608	0.391668	0.692903	0.626462	1.02744	Lipopolysaccharide-induced tumor necrosis factor-alpha factor homolog
csin101405	0.349492	0	0	0.269959	0.395552	1	0.460353	0.50247	hypothetical protein
csin101406	0	0	0	0.0719925	1	1	1	1	hypothetical protein
csin101407	6.05952	9.43318	118.341	76.4833	0.701122	0.000466365	0.00228597	0.582539	hypothetical protein ; K04638 estrogen-related receptor beta like 1
csin101408	28.1148	36.7739	23.646	29.3353	0.790077	0.698376	0.871291	0.873945	TBC1 domain family member 23
csin101409	0.0164042	0	0	0.0111835	0.39491	1.02332	0.461212	0.502618	similar to zinc finger protein
csin101410	0	0	0	0.0900924	1.02529	1.02342	0.319816	0.353237	hypothetical protein
csin101411	0	0	0	0	1	1	1	1	similar to zinc finger protein
csin101412	463.863	250.818	311.041	220.441	0.439538	0.899366	0.958894	0.71706	hypothetical protein ; K03521 electron transfer flavoprotein beta subunit
csin101413	2.69526	3.02346	0	1.03085	1	1	1	1	similar to COS41.3
csin101414	1.83742	2.0323	2.17971	6.50917	0.996212	1	0.26603	0.353232	Pro-Pol polyprotein
csin101415	36.8989	37.3853	21.3773	24.362	1.04533	0.58167	0.677989	0.960875	Exocyst complex component 2
csin101416	0.0644169	0.15419	0.666362	1.02764	0.776727	0.457685	0.317727	0.868683	hypothetical protein
csin101417	5.30603	18.1992	5.06105	15.3428	0.0677415	0.105317	0.923063	0.0746205	patched 1 ; K06225 patched 1
csin101418	0.248682	0.749658	0.0543022	0.0565999	0.272586	0.0976507	0.00225932	1	GM14797 gene product from transcript GM14797-RA; K09365 POU domain transcription factor, class 3
csin101419	0	0	0	0	1	1	1.02857	1.03874	hypothetical protein
csin101420	0	0	0	0	1	1	1	1	hypothetical protein
csin101421	1.81293	0.477573	0.148111	0.387884	0.169593	1	0.935042	0.61093	hypothetical protein
csin101422	123.464	240.26	320.404	183.027	0.39891	0.876485	0.870173	0.480139	rna binding motif protein ; K12872 pre-mRNA-splicing factor RBM22/SLT11
csin101423	70.5429	76.4323	59.1526	36.4494	0.986544	0.86496	0.375485	0.526991	hypothetical protein
csin101424	0	0	0	0	1	1	1	1	hypothetical LOC590823
csin101425	26.3165	31.5314	17.0202	11.8339	0.921448	0.591319	0.314089	0.808927	Probable ribonuclease ZC3H12D
csin101426	117.902	193.541	124.44	119.78	0.539598	0.698355	0.620914	1.03475	Ribonuclease ZC3H12A
csin101427	42.3285	30.8647	18.4341	28.2984	0.756798	0.630902	1.00121	0.643984	ATP-binding cassette sub-family G member 2
csin101428	727.586	439.654	207.897	167.604	0.641782	0.481216	0.316661	0.872406	Group XV phospholipase A2
csin101429	0.00786854	0.110043	0	0.0444207	0.622992	0.425802	0.804463	0.48597	SJCHGC04023 protein
csin101430	17.6487	11.8202	16.6516	9.24647	0.725565	0.816452	0.886246	0.526953	Chaperone protein DnaJ
csin101431	91.8501	109.087	77.8146	64.5548	0.902535	0.808907	0.605961	0.897534	hypothetical protein
csin101432	0	0	0	0	1.02568	1.02246	1.02847	1.02865	hypothetical protein
csin101433	47.8802	76.7085	37.2598	35.8614	0.600398	0.437906	0.401355	1.03758	hypothetical protein; K00683 glutaminyl-peptide cyclotransferase [EC:2.3.2.5]
csin101434	0	0	0	2.95015	1.02519	1.02257	0.232932	0.300704	ATP-binding cassette transporter
csin101435	163.228	213.615	140.916	208.139	0.890185	1	1.05288	0.900518	ACYP2; acylphosphatase 2, muscle type (EC:3.6.1.7); K01512 acylphosphatase [EC:3.6.1.7]
csin101436	23.214	68.9312	41.9461	93.2721	0.103171	0.662227	0.840389	0.228536	Replication factor C subunit 2
csin101437	0	0	0	0	1	1	1	1	Homeobox protein EMX2
csin101438	18.5411	13.3789	2.61289	4.09003	0.76999	0.0536214	0.164907	0.749915	Potassium channel subfamily K member 18
csin101439	38.6768	38.5506	54.0644	36.0971	1.05505	0.808823	1.02197	0.694891	zcrb1, madp-1, madp1, rbm36, zcchc19; zinc finger CCHC-type and RNA binding motif 1; K13154 U11/U12 small nuclear ribonucleoprotein 31 kDa protein
csin101440	9.72427	42.6813	8.31072	58.8453	0.0190097	0.0321274	0.82684	0.000186373	plexin ; K06820 plexin A
csin101441	0	0	0	0	1.0251	1	1.02837	1.02856	hypothetical protein
csin101442	37.4881	32.8351	9.10354	20.6086	0.941263	0.105667	0.649395	0.224638	hypothetical protein
csin101443	0.0803861	179.61	7.03468	9.36546	9.10278e-11	8.75476e-06	4.30232e-07	0.872106	Cell differentiation protein RCD1 homolog
csin101444	23.2401	8.81516	240.602	323.645	0.209521	1.14018e-05	4.30087e-05	0.832726	IQ and ubiquitin-like domain-containing protein
csin101445	10.9974	23.1234	7.66011	14.9045	0.323884	0.175132	0.662939	0.375466	chromosome transmission fidelity factor ; K11269 chromosome transmission fidelity protein 18
csin101446	28.9489	55.2379	23.9581	35.8657	0.38967	0.365982	0.703535	0.64396	DEAD box ATP-dependent RNA helicase ; K13131 ATP-dependent RNA helicase DDX20 [EC:3.6.4.13]
csin101447	125.634	163.142	406.356	236.797	0.812968	0.285288	0.744943	0.457865	26S proteasome non-ATPase regulatory subunit ; K03031 26S proteasome regulatory subunit N12
csin101448	2.73604	5.03583	7.7329	21.1197	0.563965	0.744133	0.0510779	0.142433	Nephrocystin-4
csin101449	0	0	0	0	1.025	1.02268	1.02828	1.02846	hypothetical protein
csin101450	89.1482	45.5505	120.223	84.7347	0.461632	0.279393	0.541814	0.738486	Centrosomal protein of 19 kDa
csin101451	12.2933	17.4529	8.10865	12.2963	0.727122	0.403006	0.761911	0.678231	WD repeat-containing protein 44
csin101452	50.1935	141.828	72.2009	90.2821	0.14633	0.536592	0.733423	0.869162	Protein C10orf118 (CTCL tumor antigen HD-CL-01/L14-2)
csin101453	16.5802	23.2181	8.315	16.2044	0.734002	0.223995	0.747583	0.395498	Xenotropic and polytropic retrovirus receptor 1
csin101454	16.0446	28.5938	4.67885	15.1871	0.450483	0.0158776	0.466599	0.0678068	hypothetical protein
csin101455	0	0	0	0	1	1	1	1	similar to putative reverse transcriptase
csin101456	7.17809	28.5054	115.746	140.728	0.0652784	0.0739059	0.0446738	0.89484	hypothetical protein
csin101457	15.198	33.1066	32.2983	43.7014	0.27924	1.03892	0.840392	0.766454	mannosidase alpha class 2a ; K01231 alpha-mannosidase II [EC:3.2.1.114]
csin101458	0	0	0	0	1	1	1	1	hypothetical protein LOC100535924
csin101459	0	0	0	0	1	1	1	1	hypothetical protein
csin101460	30.3149	73.0005	4.16951	5.64606	0.266583	0.00017361	0.000102777	0.895056	Cercarial protease
csin101461	5.76919	19.7892	0	0	0.265331	0.142749	0.129085	1	express protein
csin101462	0	0	0	0	1.0249	1.02289	1.02818	1	hypothetical protein
csin101463	14.3116	6.02645	10.5396	9.04407	0.398213	0.686252	0.777199	0.984523	Protein deadpan
csin101464	0	0.191268	0	0.279452	1	1	0.932228	0.247287	hypothetical protein
csin101465	36.9716	44.7008	45.0537	36.1166	0.890506	1.04953	0.889956	0.876495	50S ribosomal protein L1
csin101466	147.711	86.2476	56.7441	41.9546	0.516739	0.720446	0.423339	0.787765	hypothetical protein
csin101467	0.821322	0.371069	0	0.105335	0.48249	0.143137	0.283101	0.229515	hypothetical protein
csin101468	0.95247	2.55392	8.41853	30.2626	0.27167	0.140946	0.000631418	0.0234891	express protein
csin101469	27.7362	67.5005	28.0982	89.7408	0.20415	0.333761	0.856799	0.0487631	chromosome region maintenance protein 5/exportin ; K14289 exportin-5
csin101470	6.17805	2.91951	10.5662	18.3358	0.462545	0.170645	0.0114242	0.564699	Radial spoke head protein 4 homolog A
csin101471	6.49573	20.5732	57.7194	116.944	0.122436	0.212209	0.0291273	0.306192	F-box/LRR-repeat protein 13
csin101472	15.0925	76.9807	252.015	227.695	0.0241464	0.140927	0.202072	0.986338	Adenylate kinase 8
csin101473	0.161901	0	0	1.35348	1	1	1	1	hypothetical protein
csin101474	145.111	101.612	149.062	217.125	0.720293	0.780514	0.498153	0.705256	starch branching enzyme II ; K00700 1,4-alpha-glucan branching enzyme [EC:2.4.1.18]
csin101475	19.9534	33.6794	11.6404	26.7562	0.53344	0.204332	0.866762	0.24716	Cyclin-L2
csin101476	17.2095	32.4024	18.186	17.5094	0.513838	0.611616	0.568999	1.04227	terminal deoxycytidyl transferase ; K03515 DNA repair protein REV1 [EC:2.7.7.-]
csin101477	0.0464462	0	0	0	0.544102	1.023	1.02808	1.02836	hypothetical protein
csin101478	0	0	0	0	1	1	1	1	hypothetical protein
csin101479	0.325321	0.238351	0.0703244	0.305997	0.908322	1	0.951714	0.705526	protein disulfide-isomerase
csin101480	0	0	0	0	1	1	1	1	hypothetical protein
csin101481	0.975964	0.390028	0.140649	0.337221	0.452812	1	1	1	hypothetical protein
csin101482	35.0358	32.5707	25.6573	28.6348	0.999689	0.891767	0.968048	0.991458	Estradiol 17-beta-dehydrogenase 12
csin101483	0.834191	0.597086	0	0.349566	0.861242	1	1	1	chondroitin sulfate proteoglycan-related ; K07377 neurexin
csin101484	2.4972	1.18876	2.50457	3.1618	0.469165	0.51714	0.326376	0.915166	chondroitin sulfate proteoglycan-related ; K07377 neurexin
csin101485	6.82952	30.7576	11.0168	10.5238	0.0332145	0.221093	0.147391	1.03333	Bromodomain-containing protein 7
csin101486	2.43274	3.68393	0.193459	2.89339	0.744592	0.0135541	0.892719	0.0339754	Retrovirus-related Pol polyprotein from transposon opus
csin101487	747.367	709.364	491.435	426.806	0.944049	0.882758	0.610414	0.755081	4-hydroxybutyrate coenzyme A transferase
csin101488	833.092	722.753	501.593	436.449	0.927838	0.923445	0.995876	0.993665	Dynein heavy chain 10, axonemal
csin101489	34.603	56.2369	159.985	148.751	0.567954	0.30534	0.420263	1.01707	Putative malate dehydrogenase 1B
csin101490	256.421	126.091	138.375	123.696	0.442165	0.998773	1.04665	0.983921	Ras suppressor protein 1
csin101491	170.417	141.132	50.8319	157.104	0.922118	0.307598	0.997702	0.196077	Ras suppressor protein 1
csin101492	33.7229	38.4524	37.5206	24.6134	0.940913	1.03865	0.658385	0.616229	hypothetical protein
csin101493	0	0	0	0	1.0248	1	1	1	hypothetical protein
csin101494	65.8615	31.166	3.95534	18.8006	0.393784	0.00551464	0.642999	0.00454486	filamin ; K04437 filamin
csin101495	8.55494	0.820078	0.711599	0.444287	0.00213618	0.984535	0.63879	0.821991	delta 1-pyrroline-5-carboxylate synthetase ; K12657 delta-1-pyrroline-5-carboxylate synthetase [EC:2.7.2.11 1.2.1.41]
csin101496	56.7561	12.6716	18.6434	17.9891	0.0527496	0.792327	0.800288	1.04365	dynein light chain
csin101497	236.991	31.2164	69.6433	46.4778	0.00869272	0.476134	0.781804	0.786998	Dynein light chain 1 cytoplasmic
csin101498	173.792	28.0716	60.5294	41.0436	0.0121821	0.446237	0.774587	0.73091	Tegument antigen
csin101499	3.17339	0	0	0.102725	0.0754205	1	1	1	Serpin I2
csin101500	412.216	45.4069	32.7315	47.114	0.00134014	0.806033	1.03955	0.716212	Leukocyte elastase inhibitor
csin101501	11.0064	16.2889	4.79703	5.68686	0.733502	0.1764	0.24891	0.967945	hypothetical protein
csin101502	18.2073	54.7021	10.8836	28.3947	0.112811	0.0355213	0.466098	0.171421	express protein
csin101503	4.32226	29.6003	1.43408	12.3721	0.00205426	2.91951e-05	0.263143	0.000458455	Nuclear receptor corepressor 1
csin101504	1233.08	1177.69	540.106	440.146	1.02735	0.538437	0.459836	0.898708	E3 ubiquitin-protein ligase IAP-3
csin101505	51.5805	44.2305	30.9233	29.9004	0.938515	0.801218	0.75883	1.0448	Glycolipid transfer protein domain-containing protein 1
csin101506	0.0473574	0.227374	0	0	0.443728	0.256367	0.31745	1.02826	pol-related
csin101507	28.9172	63.8913	52.7863	55.5796	0.272778	0.91939	0.948128	1.02332	Nucleolin
csin101508	2.60582	2.26321	0.0975349	2.60442	0.947994	0.00034509	0.957023	9.91557e-05	Spectrin beta chain, brain 2
csin101509	1.72082	11.0193	32.8387	29.6896	0.150703	0.351412	0.39155	1.01683	express protein
csin101510	0	0	0	0.18526	1.0247	1.02406	0.213143	0.252457	hypothetical protein
csin101511	0	0	0	0	1	1	1	1	Gap-Pol polyprotein
csin101512	15.0716	39.1946	9.72024	16.6705	0.182586	0.0769222	0.280207	0.528429	Max dimerization protein 3
csin101513	77.5319	197.653	226.905	360.597	0.177343	0.960679	0.570917	0.563075	Tetraspanin-2
csin101514	0.0330191	0	0	0.0452893	1	1	1	1	PR domain zinc finger protein 14
csin101515	22.824	14.4699	8.27092	9.27275	0.609619	0.59125	0.677901	0.983755	Regulator of G-protein signaling 7
csin101516	0	0	0	0	1	1	1	1	hypothetical protein
csin101517	0.057213	0.271574	0	0	1	1	1	1	Retrovirus-related Pol polyprotein from type-1 retrotransposable element R2 (Fragment)
csin101518	2.49545	1.22183	0.66119	0.562429	0.516754	0.69634	0.517585	1.00276	GA21941 gene product from transcript GA21941-RA; K04148 dopamine D1-like receptor
csin101519	0.689592	0.974929	0	0.111578	0.815282	0.11657	0.0180567	1	Innexin unc-9
csin101520	0.908789	0.242977	0	0.36942	0.241271	0.168917	0.826137	0.133254	Scavenger receptor class B member 1
csin101521	0.975371	2.96381	0	0.894078	0.305348	0.121644	0.274569	0.184006	hypothetical protein
csin101522	12.2286	14.602	194.16	182.461	0.909378	0.000428881	0.000909958	1.01892	Neurotactin
csin101523	28.4946	54.1327	1.5456	22.2917	0.445559	9.3791e-06	0.319952	0.00108899	similar to telomerase associated protein 1; K11127 telomerase protein component 1
csin101524	20.7878	30.7381	2.42132	21.4616	0.768401	0.0253498	0.806008	0.0875465	express protein
csin101525	3.31012	9.11032	1.09082	0.533782	0.290784	0.0254315	0.00014141	0.716541	hypothetical protein
csin101526	0.128834	0	0	0.0893598	1	1	1	1	nkx2.3, nk2.3, nkx2-3; NK2 transcription factor related 3; K09343 homeobox protein Nkx-2.3
csin101527	0	0	0	0	1	1	1	1	hypothetical protein
csin101528	48.8853	31.1323	14.2548	13.5002	0.653618	0.436288	0.408815	1.03195	hypothetical protein
csin101529	12.6987	47.8207	28.5138	12.7222	0.0479113	0.623116	0.0412815	0.212722	Exosome complex component RRP43
csin101530	2.52709	15.6888	16.0669	31.1511	0.00300799	1.0406	0.536825	0.356347	DNA polymerase alpha catalytic subunit ; K02320 DNA polymerase alpha subunit A [EC:2.7.7.7]
csin101531	73.9839	202.081	549.862	757.571	0.138433	0.331109	0.221934	0.798792	cystathionine beta-lyase ; K01758 cystathionine gamma-lyase [EC:4.4.1.1]
csin101532	0.291229	0.139566	0	0.201547	0.761266	0.394871	0.935701	0.244482	hypothetical protein
csin101533	0	0	0	0	1	1	1	1	hypothetical protein LOC758630
csin101534	196.256	67.0007	70.8334	68.7704	0.195116	1.02652	1.04986	1.04916	hypothetical protein ; K03951 NADH dehydrogenase (ubiquinone) 1 alpha subcomplex 7 [EC:1.6.5.3 1.6.99.3]
csin101535	10.1783	5.34557	1.03859	1.97824	0.489336	0.0727721	0.308546	0.630336	Netrin-1
csin101536	3.35002	4.15581	5.11235	2.56827	0.90485	0.930151	0.711754	0.528467	microtubule-associated protein rp/eb family ; K10436 microtubule-associated protein, RP/EB family
csin101537	30.7715	58.136	40.9492	44.7039	0.429964	0.78464	0.839776	1.0019	microtubule-associated protein rp/eb family ; K10436 microtubule-associated protein, RP/EB family
csin101538	0	0	0	0	1	1	1	1	hypothetical protein
csin101539	0	0	0	0	1	1	1	1	ATP-binding cassette transporter
csin101540	75.7033	98.9174	52.3343	56.6175	0.795325	0.518983	0.566773	1.00616	mannosyl-oligosaccharide alpha-12-mannosidase ; K01230 mannosyl-oligosaccharide alpha-1,2-mannosidase [EC:3.2.1.113]
csin101541	203.221	124.148	67.5125	72.7749	0.61224	0.577173	0.631806	1.00914	Integrin beta-1
csin101542	134.821	129.408	128.303	86.4937	1.02155	1.04945	0.703317	0.658056	hypothetical protein
csin101543	0	0	0	0	1.02647	1.02417	1.02798	1.02816	hypothetical protein
csin101544	0.11367	0.477924	0.147945	0.0733354	0.254719	1	0.120502	0.846448	similar to SJCHGC00146 protein
csin101545	56.8309	55.5155	69.6791	28.4912	1.03664	0.891023	0.452059	0.130526	SET and MYND domain-containing protein 5
csin101546	208.722	120.339	59.6881	71.6442	0.537627	0.469913	0.619253	0.904279	hypothetical protein
csin101547	12.1277	25.1435	7.9903	17.8958	0.322995	0.16415	0.785565	0.221953	Mediator of RNA polymerase II transcription subunit 12-like protein
csin101548	65.9498	251.218	836.615	747.567	0.0395742	0.182341	0.280176	0.983701	hypothetical protein; K06990
csin101549	31.6158	153.661	339.769	539.009	0.0116427	0.460558	0.285003	0.653028	Adenylate kinase isoenzyme 5
csin101550	2.8784	17.5949	15.6478	11.1556	0.018859	0.977128	0.683725	0.758724	ATP-dependent RNA helicase DDX25
csin101551	31.7481	7.43332	10.0218	4.06766	0.0641776	0.860853	0.604247	0.318561	phospholipase A2 precursor
csin101552	0.302979	0	0	0.325486	1	1	1	1	FMRFamide-activated amiloride-sensitive sodium channel
csin101553	17.7396	24.6714	9.0963	11.1697	0.763821	0.263159	0.412011	0.92185	FMRFamide-activated amiloride-sensitive sodium channel
csin101554	77.0715	113.393	31.0822	86.0875	0.71299	0.140936	0.883773	0.104005	ubiquitin-specific peptidase 7 (C19 family) ; K11838 ubiquitin carboxyl-terminal hydrolase 7 [EC:3.1.2.15]
csin101555	3.05531	8.34097	17.0624	52.033	0.23146	0.437184	0.0138702	0.0615232	Cytosolic carboxypeptidase-like protein 5
csin101556	101.843	681.074	762.579	1153.11	0.031723	0.992243	0.667413	0.75842	Cyclin-dependent kinase 1
csin101557	140.566	55.9156	91.888	64.9975	0.251496	0.66212	0.947886	0.744934	NF-kappa-B inhibitor-interacting Ras-like protein 2
csin101558	0	0	0	0.17924	1.02637	1	0.318866	0.348029	hypothetical protein
csin101559	14.6137	36.2087	35.6105	25.8543	0.26623	1.04416	0.78287	0.768359	hypothetical protein
csin101560	31.0975	20.1309	26.8892	38.9895	0.696614	0.862617	0.515817	0.750981	Synaptogyrin-2
csin101561	0	0	0	0	1.02627	1.02428	1.02789	1.02807	hypothetical protein
csin101562	26.8241	2.85049	4.30329	3.10878	0.00227588	0.797128	1.01339	0.869885	Transmembrane protease serine 3
csin101563	54.6311	85.3003	28.2965	35.3155	0.598263	0.172376	0.249885	0.881231	hypothetical protein ; K06114 spectrin alpha
csin101564	11.4519	29.5058	4.98345	2.65359	0.329951	0.0592319	0.00119682	0.724859	hypothetical protein
csin101565	0	0	0	0	1	1	1	1	SJCHGC09318 protein
csin101566	6.08285	8.41951	4.34121	5.82731	0.776447	0.521296	0.764438	0.834032	Dual 3',5'-cyclic-AMP and -GMP phosphodiesterase 11
csin101567	1.1516	0.633502	0	0.0619854	0.678635	1	1	1	rhodopsin-like orphan GPCR
csin101568	0	0	0	0	1	1	1	1	hypothetical protein
csin101569	2.66682	0.839092	0.181181	0.243893	0.272756	1	1	1	rhodopsin-like orphan GPCR
csin101570	0.0898944	0.214242	0	0.125864	0.777982	1	1	1	hypothetical protein
csin101571	1.03668	0.283843	0.230155	0.0956935	0.341357	1	1	1	hypothetical protein
csin101572	1.96472	0	0.0832953	0.17872	0.0783949	1	1	1	hypothetical protein
csin101573	0	0	0	0	1	1	1	1	hypothetical protein
csin101574	157.849	138.527	728.837	658.666	0.941564	0.0369091	0.0600149	0.990894	Thioredoxin domain-containing protein 9
csin101575	255.714	245.822	192.067	213.194	1.02222	0.877468	0.947601	0.983837	growth factor receptor-bound protein ; K04364 growth factor receptor-binding protein 2
csin101576	0	0	0	0.035077	1.02617	1.02438	0.468198	0.500417	hypothetical protein
csin101577	41.5598	45.23	39.9857	33.4385	0.988802	0.972891	0.815952	0.927029	Serine/threonine-protein phosphatase PGAM5, mitochondrial
csin101578	60.4449	51.9992	243.074	173.898	0.942656	0.04504	0.120196	0.724691	Outer dense fiber protein 3-B
csin101579	2.44114	7.98014	0.851183	5.46138	0.0886867	0.00250747	0.721285	0.0021785	ataxia telangiectasia mutated (atm) ; K04728 ataxia telangectasia mutated family protein [EC:2.7.11.1]
csin101580	6.08896	14.9117	2.61285	14.6794	0.218551	0.0224284	1.05486	0.00300783	Homeobox protein extradenticle
csin101581	38.9886	1.20438	11.4349	8.72985	0.000688414	0.0567174	0.109933	0.915915	transcriptional enhancer factor (tef) related ; K09448 TEA domain family member 1/3/4
csin101582	0.105158	0	0	0	1	1	1	1	Transcription factor AP-2 gamma
csin101583	0.121493	0.495171	0	0.598487	1	1	1	1	protein disulfide-isomerase
csin101584	15.8828	27.5209	4.99734	13.4571	0.499359	0.0270408	0.412856	0.177839	Ral guanine nucleotide dissociation stimulator-like 2
csin101585	12.6871	28.9871	17.5476	22.0017	0.34236	0.662342	0.840724	0.892333	SJCHGC07018 protein
csin101586	2.28116	13.738	1.42042	2.71343	0.017295	0.0034515	0.0272996	0.564942	Anosmin-1
csin101587	17.4872	0.960592	2.18401	0.728802	9.03821e-05	1	0.893784	0.411255	actin ; K05692 actin beta/gamma 1
csin101588	0.990329	0	0	0.336976	1	1	1	1	actin ; K05692 actin beta/gamma 1
csin101589	93.5782	51.016	52.9237	70.976	0.44353	1.03483	0.784576	0.778418	acyl-coa dehydrogenase ; K09479 very long chain acyl-CoA dehydrogenase [EC:1.3.99.-]
csin101590	10.5036	0.749058	1.07353	1.33095	0.00464692	1	0.72706	0.98244	hypothetical protein
csin101591	0	0	0	0	1.02607	1.02364	1.02944	1.02797	histone cluster 1, H2bd-like; K11252 histone H2B
csin101592	0	0	0	0	1	1	1	1	hypothetical protein
csin101593	0.110829	0.265445	0	0.987415	1	1	1	1	glycine dehydrogenase (decarboxylating) (EC:1.4.4.2); K00281 glycine dehydrogenase [EC:1.4.4.2]
csin101594	6.00934	0	0	0.365985	0.0912755	1	1	1	hypothetical protein
csin101595	24.9011	21.7498	51.6409	68.3546	0.955604	0.347617	0.144662	0.808456	Tetratricopeptide repeat protein 18
csin101596	19.4917	31.2275	13.4284	18.5571	0.588738	0.344991	0.589402	0.772665	glycosyltransferase ; K03857 phosphatidylinositol glycan, class A [EC:2.4.1.198]
csin101597	25.9265	31.8487	23.2653	21.8701	0.876493	0.817196	0.744511	1.0196	acyl-coa dehydrogenase ; K00248 butyryl-CoA dehydrogenase [EC:1.3.99.2]
csin101598	17.9625	23.659	27.9091	30.6981	0.829239	0.944892	0.856188	1.00123	PCI domain-containing protein 2
csin101599	6.38216	3.94492	7.5838	28.201	0.610695	0.499186	0.00716065	0.0204137	Girdin
csin101600	42.7038	52.9679	6.77031	27.5322	0.876935	0.00758454	0.561577	0.0114869	HEAT repeat-containing protein 5A
csin101601	11.5123	30.5	6.25939	27.2481	0.150778	0.0381774	0.981819	0.00823543	Calmodulin-binding transcription activator 1
csin101602	1.45687	2.13668	1.36498	8.97171	1	1	0.146701	0.0778383	Uncharacterized protein K02A2.6
csin101603	22.2548	34.7508	15.634	16.2706	0.646615	0.404429	0.43612	1.03906	ferrochelatase (EC:4.99.1.1); K01772 ferrochelatase [EC:4.99.1.1]
csin101604	17.2865	16.5122	3.46246	9.8553	1.01661	0.040697	0.583981	0.110487	GK17279 gene product from transcript GK17279-RA; K02599 Notch
csin101605	45.7936	68.5461	70.112	76.1904	0.643692	1.04151	0.988945	1.00226	hypothetical protein
csin101606	967.958	360.494	1127.47	675.879	0.283391	0.292374	0.654763	0.59329	hsp40 subfamily A members 124 ; K09502 DnaJ homolog subfamily A member 1
csin101607	0	0	0	0	1.02598	1.02374	1.02934	1.02914	hypothetical protein
csin101608	62.8999	21.4458	21.8665	19.7462	0.169021	1.04307	1.00911	0.998046	DNA damage-regulated autophagy modulator protein 2
csin101609	146.614	56.7592	24.0551	20.7067	0.208341	0.359365	0.249663	0.966093	DNA damage-regulated autophagy modulator protein 2
csin101610	0.131503	0.193666	0.0362229	0.155385	1	1	1.01796	0.938481	uncharacterized protein K02A2.6-like
csin101611	0.902419	9.36383	18.37	15.6962	0.00208133	0.479886	0.621819	0.938746	hypothetical protein
csin101612	49.8554	33.4988	34.0281	14.6475	0.708106	1.04564	0.4126	0.282335	DNA damage-regulated autophagy modulator protein 2
csin101613	203.305	162.463	74.4637	148.426	0.87801	0.447313	1.01332	0.338672	Lysosomal alpha-glucosidase
csin101614	18.453	18.2008	3.62856	10.8572	1.04542	0.043	0.609989	0.143466	dishevelled ; K02353 dishevelled
csin101615	12.2475	42.8291	8.45613	14.7488	0.0640514	0.0330443	0.128862	0.505488	camp-specific cyclic nucleotide phosphodiesterase ; K01120 3',5'-cyclic-nucleotide phosphodiesterase [EC:3.1.4.17]
csin101616	0	0.0715799	0	0	1	1	1	1	hypothetical protein
csin101617	3.09404	4.8087	0.393457	2.77351	0.713012	0.0078446	0.644538	0.0655973	phd/f-box containing protein ; K10276 F-box and leucine-rich repeat protein 10/11 [EC:1.14.11.27]
csin101618	0.0651067	0	0	0	0.393543	1.02385	1.02925	1.02954	Homeobox protein SIX1
csin101619	0.438804	1.04877	0	0	1	1	1	1	Homeobox protein SIX6
csin101620	0	0	0	0	1	1.02396	1.02915	1.02944	hypothetical protein
csin101621	0	0	0	0	1	1	1	1	Endonuclease-reverse transcriptase
csin101622	0.132933	0.0876926	0	0.0390741	1	1	1	1	Retrovirus-related Pol polyprotein from type-1 retrotransposable element R2 (Fragment)
csin101623	0.839954	0.601152	0.21596	0.117352	0.861222	1	1	1	amine GPCR
csin101624	0	0	0	0.0649147	1	1	1	1	similar to CG2872-PC
csin101625	424.499	482.967	342.063	316.486	0.961573	0.84039	0.785746	1.01124	Mitochondrial-processing peptidase subunit beta
csin101626	933.696	1162.89	1408.14	505.444	0.877021	0.945042	0.434489	0.0927408	ribosomal protein L15 ; K02877 large subunit ribosomal protein L15e
csin101627	0.206955	0.164996	0	0	0.976823	1	0.465429	1.02934	hypothetical protein
csin101628	0.463212	1.63554	0.887367	2.32782	0.184229	0.65431	0.806632	0.374079	hypothetical protein
csin101629	284.221	319.655	512.76	256.842	0.959392	0.665744	0.886514	0.308646	hypothetical protein
csin101630	59.7479	175.203	775.946	703.566	0.107679	0.114132	0.215681	1.00223	hypothetical protein
csin101631	18.9925	45.6746	19.4146	23.6223	0.283129	0.358727	0.493923	0.922605	family S12 unassigned peptidase (S12 family)
csin101632	127.676	180.026	50.716	56.3466	0.745185	0.140967	0.153755	0.983222	Zinc finger FYVE domain-containing protein 1
csin101633	0	0	0	0.0656908	1	1	0.465679	0.500271	hypothetical protein
csin101634	18.2011	1.07271	0	1.0201	0.0110049	1	1	1	calA; hypothetical protein; K02183 calmodulin
csin101635	0	0	0	0	1	1	1	1	hypothetical protein
csin101636	0	0	0	0	1.02588	1	1	1	Calmodulin-like protein 12
csin101637	46.1186	58.2303	538.892	576.963	0.843591	0.00334176	0.00403086	1.01739	Enkurin
csin101638	8.98067	26.9923	12.6418	70.3088	0.0986945	0.40409	0.363066	0.00116141	Cytosolic carboxypeptidase 1
csin101639	71.2937	64.7994	73.77	52.4432	0.974162	0.964359	0.885546	0.718612	Probable UDP-sugar transporter protein SLC35A4
csin101640	0.0202303	0.0643836	0	0.0946458	1	1	1	1	hypothetical protein
csin101641	4.86637	15.6126	3.06362	11.6961	0.121514	0.0400458	0.819998	0.0507684	Zinc finger protein 14
csin101642	159.398	85.5396	124.452	88.4864	0.440394	0.774441	1.04245	0.71667	Coatomer subunit delta
csin101643	0.303771	1.5431	2.29046	1.92175	0.0855306	0.803237	0.91441	0.96758	hypothetical protein
csin101644	8.0128	5.51946	1.88102	2.86759	0.733539	0.24721	0.536381	0.748322	hypothetical protein
csin101645	106.264	129.021	160.591	77.3277	0.879288	0.912177	0.620962	0.258291	protein transport protein Sec13 ; K14004 protein transport protein SEC13
csin101646	33.996	44.9098	30.2091	52.3637	0.781366	0.746459	0.945276	0.473867	Disabled homolog 2-interacting protein
csin101647	17.6977	80.4469	43.2932	25.8259	0.0728249	0.571586	0.200984	0.647967	hypothetical protein
csin101648	0	0	0.0807772	0.0216362	1	1	1	1	hypothetical LOC582986
csin101649	2.166	10.2244	0.718297	6.36145	0.0639359	0.00167254	0.687745	0.0101486	Protein embryonic gonad
csin101650	0.208863	0.428867	0.772731	2.05911	0.627064	0.740393	0.153509	0.488523	hypothetical protein
csin101651	6.68353	33.6196	3.81753	9.51829	0.0236832	0.00403662	0.084451	0.281132	Flap endonuclease GEN homolog 1
csin101652	2.47603	5.69042	7.46116	3.06101	0.469445	0.911739	0.648839	0.526936	express protein
csin101653	1.1376	1.35447	0	1.19674	0.951395	1	0.994907	0.120478	hypothetical protein
csin101654	1204.54	939.14	686.24	506.354	0.815273	0.815468	0.476399	0.760918	histone 1; K11254 histone H4
csin101655	252.927	148.625	63.9031	78.9877	0.525797	0.339881	0.469912	0.880015	Sepiapterin reductase
csin101656	23.6416	67.5873	24.2935	34.1487	0.121138	0.243358	0.478953	0.723805	CNOT4; CCR4-NOT transcription complex, subunit 4; K10643 CCR4-NOT transcription complex subunit 4 [EC:6.3.2.19]
csin101657	0	0	0	0	1	1	1	1	hypothetical protein LOC758630
csin101658	602.285	375.22	164.681	282.574	0.651803	0.409184	0.864925	0.498746	citrate synthase ; K01647 citrate synthase [EC:2.3.3.1]
csin101659	21.1784	24.9144	32.4253	11.8381	0.924586	0.864605	0.466372	0.129903	hypothetical protein
csin101660	0	0.38537	0.411227	0.117798	1	1.03882	0.713226	0.745247	hypothetical protein
csin101661	0	0	0	0.121892	1	1	0.142564	0.26051	hypothetical protein
csin101662	54.6928	152.571	530.887	384.978	0.206282	0.114116	0.285333	0.735744	PCTP-like protein
csin101663	0	0	0	0	1	1	1	1	hypothetical protein
csin101664	50.8869	51.0243	61.7327	42.7009	1.05495	0.923491	0.918759	0.678575	hypothetical protein
csin101665	4.18778	20.8748	22.0564	55.0896	0.0178488	1.02259	0.291748	0.14721	Testis-expressed protein 14
csin101666	2.13932	3.51407	0	0	1	1	1	1	rna-binding protein musashi-related ; K14411 RNA-binding protein Musashi
csin101667	0	0	0	0	1	1	1	1	hypothetical protein
csin101668	0	0	0	0.0681345	1	1	0.473838	0.511923	hypothetical protein
csin101669	6.27979	18.5337	7.62665	10.7783	0.255651	0.402931	0.653847	0.855423	Nanos homolog 1
csin101670	0	0	0	0.083281	1	1.02278	0.461458	0.499542	hypothetical protein
csin101671	1.13726	6.65408	15.3169	15.8084	0.036776	0.382258	0.338453	1.04318	Centrosomal protein of 76 kDa
csin101672	0	3.50556	17.8912	24.3608	1	0.107267	0.0223208	0.860857	similar to fibropellin Ia
csin101673	0.360912	1.50517	0.463113	1.20029	0.177557	0.42746	0.923	0.621068	hypothetical protein
csin101674	3.0534	2.51477	3.17834	5.16496	0.921761	0.916177	0.502761	0.699504	Probable G-protein coupled receptor 158
csin101675	0.27552	0.325668	0.11621	0.929238	1	1	0.659741	0.621052	Gap-Pol polyprotein
csin101676	29.1068	16.4265	9.21822	20.3453	0.479734	0.560768	0.890465	0.235664	Golgin subfamily A member 4
csin101677	44.3263	39.1454	54.9076	30.9194	0.965679	0.816901	0.891777	0.536391	TATA-box-binding protein
csin101678	3.46169	0.922337	0.906902	1.37027	0.175052	1.04692	0.802326	0.858489	Rho-related protein racI
csin101679	38.5389	65.9019	53.1615	41.5768	0.554499	0.904057	0.673649	0.859429	inositol monophosphatase ; K01092 myo-inositol-1(or 4)-monophosphatase [EC:3.1.3.25]
csin101680	0	0	0	0.0742748	1.02578	1.02172	0.466181	0.502912	hypothetical protein
csin101681	45.508	118.286	139.637	63.5333	0.162199	0.944629	0.499932	0.204559	Probable anion transporter 4, chloroplastic
csin101682	16.8072	58.1338	17.0504	23.7821	0.0580714	0.127612	0.255281	0.741337	hypothetical protein
csin101683	11.8485	49.8362	68.0399	110.647	0.0425749	0.815775	0.40127	0.528594	hypothetical protein ; K10572 inositol-pentakisphosphate 2-kinase [EC:2.7.1.158]
csin101684	1.56046	1.69574	10.8804	14.7132	1.00092	0.0191054	0.00110686	0.781424	hypothetical protein
csin101685	0.192779	1.06956	0	0.092093	0.0635908	0.0863548	0.00232157	1	Protein unc-80 homolog
csin101686	0.515968	2.74852	0	0.183225	1	1	1	1	Protein unc-80 homolog
csin101687	1.63377	3.83538	0.314749	0.469817	0.35793	0.0030981	0.00374539	0.851182	Protein unc-80 homolog
csin101688	73.2594	123.551	95.8253	79.4231	0.534471	0.867805	0.667278	0.904799	hypothetical protein
csin101689	12.5748	39.7088	56.0002	57.6609	0.122226	0.788604	0.747228	1.04372	hypothetical protein
csin101690	48.9428	18.9849	38.6771	45.7325	0.313354	0.532225	0.396848	0.960627	39S ribosomal protein L55, mitochondrial
csin101691	19.188	37.6215	61.0849	49.7433	0.370346	0.67445	0.841967	0.884367	Akirin-1
csin101692	0	0	0	0	1	1	1	1	SJCHGC02641 protein
csin101693	0.0565278	0	0	0	0.574557	1.02183	1.02905	1.02924	hypothetical protein
csin101694	53.4031	34.9858	3.70173	2.14801	0.731888	0.022668	0.000566908	1	Cornifelin
csin101695	0	0	0	0	1	1	1	1	ATP-binding cassette transporter
csin101696	51.5409	65.8148	48.5704	40.9554	0.859225	0.841333	0.688431	0.947585	nAChR subunit
csin101697	18.8521	37.693	17.2172	21.7449	0.404628	0.396482	0.584213	0.884966	hypothetical protein ; K11664 vacuolar protein sorting-associated protein 72
csin101698	57.346	85.4069	117.325	209.555	0.655982	0.81115	0.330605	0.432383	express protein
csin101699	49.6642	0	0	0	0.0994053	1	1.02954	1.02963	express protein
csin101700	2868.9	897.46	1378.62	696.912	0.109894	0.71221	0.861155	0.329199	Cysteine-rich protein 1
csin101701	10.6367	12.4213	5.94098	8.64172	0.927717	0.442851	0.762478	0.742511	Small G protein signaling modulator 3 homolog
csin101702	0.113127	0.11747	0	0.130131	1.05006	0.568479	1.049	0.497029	uncharacterized protein K02A2.6-like
csin101703	0.819245	1.86473	0.400895	2.8095	1	1	0.790998	0.21918	protein disulfide-isomerase
csin101704	0.62948	0.741608	0.395991	0.112956	0.98047	1	0.412949	0.744927	hypothetical protein
csin101705	30.8484	54.6059	24.6239	32.751	0.489845	0.417042	0.665339	0.790443	Alpha N-terminal protein methyltransferase 1
csin101706	36.5515	38.1613	19.459	22.3569	1.02015	0.479067	0.585189	0.964314	slc37a3, MGC78825, spx3; solute carrier family 37 (glycerol-3-phosphate transporter), member 3; K03447 MFS transporter, OPA family, solute carrier family 37 (glycerol-3-phosphate transporter), member 3
csin101707	4.42929	12.9969	2.68493	7.55016	0.141566	0.0442579	0.566757	0.153709	ribonuclease III ; K03685 ribonuclease III [EC:3.1.26.3]
csin101708	1.77082	0	0	0.388015	0.091389	1	1	1	hypothetical protein
csin101709	0.967384	0.419326	0	0	0.587986	1	1	1	hypothetical protein
csin101710	8.2282	0	0	0	1	1	1	1	express protein
csin101711	0	0	0	0	1	1	1	1	protein disulfide-isomerase
csin101712	5.02707	9.60509	13.3865	34.3653	0.547048	0.838949	0.105825	0.230014	Peripheral plasma membrane protein CASK
csin101713	5.41665	10.4689	58.9725	144.204	0.44089	0.0216375	0.000972988	0.185434	SNaK1; Na+/K+ transporting ATPase subunit alpha ; K01539 sodium/potassium-transporting ATPase subunit alpha [EC:3.6.3.9]
csin101714	12.4335	14.6895	33.1172	47.3388	0.927952	0.379334	0.139139	0.715867	Peripheral plasma membrane protein CASK
csin101715	9.06263	27.0269	136.161	77.5501	0.238631	0.0380955	0.203576	0.455017	hypothetical protein
csin101716	0	0	0	0	1	1	1.02895	1.02904	hypothetical protein
csin101717	0	0	0	0	1	1	1	1	similar to putative reverse transcriptase
csin101718	0	0	0	0.0568543	1	1	0.458767	0.501442	hypothetical protein
csin101719	0.485526	1.1589	0	0.621113	1	1	0.659138	0.160514	hypothetical protein
csin101720	2.87439	15.9798	10.6226	13.519	0.0188208	0.733013	0.92845	0.858042	HEAT repeat-containing protein 6
csin101721	12.4613	6.70985	50.4608	66.4877	0.512472	0.00641738	0.000732399	0.799326	Outer dense fiber protein 2
csin101722	5.90759	30.1792	31.4726	30.8985	0.028043	1.03282	1.04953	1.05109	express protein
csin101723	1.54594	2.23576	0.435844	1.57695	0.777193	0.0958234	0.806791	0.240389	Guanylate cyclase 32E
csin101724	0.263081	0.633128	0.0429269	0.13531	1	1	0.136444	0.800423	nuclear pore complex protein nup155 ; K14312 nuclear pore complex protein Nup155
csin101725	0	0	0	0	1	1	1	1	neurotracting/lsamp/neurotrimin/obcam related cell adhesion molecule
csin101726	35.3173	60.5181	116.994	182.852	0.58792	0.498244	0.166663	0.601483	Tubulin-specific chaperone cofactor E-like protein
csin101727	36.7042	74.619	75.2301	243.681	0.398177	1.04945	0.144673	0.0455541	Tubulin-specific chaperone cofactor E-like protein
csin101728	69.3039	66.6125	70.7686	42.223	1.02269	1.01883	0.656641	0.490799	hypothetical protein ; K14574 ribosome maturation protein SDO1
csin101729	0	0	0.123813	0	1	1	1	1	hypothetical protein
csin101730	0.141776	0	0	0.202342	1	1	1	1	similar to transposase
csin101731	0	0	0	0	1.02383	1	1.02886	1.02895	hypothetical protein
csin101732	16.2122	45.3789	36.2793	56.0087	0.140288	0.89232	0.891478	0.60449	Calcium-binding mitochondrial carrier protein Aralar1
csin101733	119.437	58.1033	57.228	59.2142	0.389872	1.04603	1.05396	1.03914	beta-mannosidase ; K01192 beta-mannosidase [EC:3.2.1.25]
csin101734	1.01127	4.81856	2.12232	7.40685	0.0918326	0.495466	0.747127	0.228277	hypothetical protein
csin101735	1.51144	5.93398	0.228259	0.311097	0.13715	0.0288155	0.000223391	1	STARP antigen
csin101736	0	0	0	0	1	1	1	1	hypothetical protein
csin101737	0	0.219025	0	0.0644074	0.386143	0.391796	0.700263	1	hypothetical protein
csin101738	0	0	0	0	1	1	1	1	Clone ZZD1203 mRNA sequence
csin101739	145.572	84.0583	71.7207	90.167	0.525881	0.945552	1.01506	0.877425	Kidney mitochondrial carrier protein 1
csin101740	9.14648	6.99612	2.25553	3.74214	0.829273	0.218984	0.560628	0.672954	tripartite motif-containing protein, putative; K10649 tripartite motif-containing protein 9/67
csin101741	18.0917	35.2033	95.2631	120.309	0.412206	0.23065	0.136513	0.851635	hypothetical protein
csin101742	0.0480118	0.345736	0.249552	1.35729	1	1	0.247537	0.233307	hypothetical protein
csin101743	273.502	14.6018	5.77464	14.7227	8.02403e-06	0.417619	1.06161	0.438993	Tubulin polymerization-promoting protein family member 3
csin101744	5.81092	3.36104	8.01735	11.3952	0.631597	0.412759	0.162927	0.801197	hypothetical protein
csin101745	15.6352	30.7137	5.30593	16.2636	0.372627	0.0201802	0.49273	0.0679676	C-myc promoter-binding protein
csin101746	2.74989	39.3981	2.42799	5.31328	0.000152558	0.000335219	0.0040421	0.500678	Band 4.1-like protein 3
csin101747	5.00746	50.5067	4.85887	4.77249	0.000728001	0.00180162	0.000212847	1.05687	express protein
csin101748	33.5019	6.50868	10.6238	5.73116	0.0446938	0.733256	0.984757	0.622054	CELF4; CUGBP, Elav-like family member 4; K13207 CUG-BP- and ETR3-like factor
csin101749	0	0	0	0	1	1	1	1	hypothetical protein
csin101750	5.45797	4.85855	0.42124	0.806214	0.974304	0.0101945	0.0225788	0.733547	bruno-like rna binding protein ; K13207 CUG-BP- and ETR3-like factor
csin101751	0	0.161377	0	0	0.390746	0.394971	0.458039	1.02885	hypothetical protein
csin101752	16.6293	34.8036	15.7812	29.5154	0.311412	0.389141	0.934859	0.376408	5'-AMP-activated protein kinase subunit gamma
csin101753	1.53985	1.53896	7.06831	11.318	1.05726	0.170718	0.0463026	0.768457	express protein
csin101754	0	0	0	0	1	1	1.02876	1.02875	tll1, tll; tolloid-like 1; K09608 tolloid-like protein 1 [EC:3.4.24.-]
csin101755	35.0292	25.5891	8.80913	12.5199	0.769045	0.223925	0.453883	0.782214	Protein FAM154A
csin101756	17.7315	53.5687	10.7093	51.8684	0.108553	0.0428379	1.04664	0.00326208	Serine/threonine-protein kinase WNK1
csin101757	2174.69	2751.47	3893.31	1314.97	0.826924	0.801131	0.37927	0.0445818	40S ribosomal protein S12 ; K02951 small subunit ribosomal protein S12e
csin101758	3.01232	58.8	6.89031	12.8864	1.54006e-06	0.0036479	0.0135044	0.472709	prokaryotic DNA topoisomerase ; K11790 denticleless
csin101759	0	0	0	0	1.02373	1.02119	1.02866	1	hypothetical protein
csin101760	14.419	23.9145	7.33626	12.1384	0.61434	0.183853	0.510779	0.66501	Mername-AA168 protein (M67 family) ; K03247 translation initiation factor 3 subunit H
csin101761	85.605	163.719	1061.1	1068.17	0.388859	0.0445089	0.102715	1.06397	similar to uridindiphosphoglucosepyrophosphorylase 2; K00963 UTP--glucose-1-phosphate uridylyltransferase [EC:2.7.7.9]
csin101762	6.28525	9.21677	0.129566	0.929283	0.75161	0.00207686	0.00150887	0.325384	odd-skipped-related ; K09215 odd-skipped
csin101763	0.0260188	0.0461124	0	0.0103331	1	1	1	1	Retrovirus-related Pol polyprotein from type-1 retrotransposable element R2 (Fragment)
csin101764	0	0.298775	0	0.0270217	1	1	1	1	Retrovirus-related Pol polyprotein from type-1 retrotransposable element R2 (Fragment)
csin101765	4.11285	1.77655	0.589832	1.48083	0.368176	0.294629	0.935914	0.411386	AMP dependent ligase
csin101766	253.116	110.873	272.652	319.207	0.277685	0.325708	0.256262	0.938789	AMP dependent ligase
csin101767	7.0442	2.94901	0.618653	2.31234	0.352049	0.125986	0.89276	0.248621	Breast cancer anti-estrogen resistance protein 1
csin101768	0	0	0	0.00670302	1	1	1	1	similar to putative reverse transcriptase
csin101769	55.4684	50.0243	70.3333	43.7898	0.971623	0.793658	0.959227	0.558638	xpa DNA repair protein family ; K10847 DNA-repair protein complementing XP-A cells
csin101770	0	0	0	0	1	1	1	1	hypothetical LOC590823
csin101771	0	0	0	0	1	1	1	1	hypothetical protein
csin101772	15.5407	33.206	23.7569	33.2211	0.292531	0.803749	1.06622	0.72991	RNA-binding protein 27
csin101773	0	0	0	0	1	1	1	1	hypothetical protein LOC758630
csin101774	164.546	135.249	51.1678	69.4756	0.880485	0.25869	0.463796	0.763346	Protein GPR107
csin101775	31.5788	6.41823	11.7093	14.7535	0.0225013	0.540287	0.361784	0.858397	Collagen alpha-1(IV) chain
csin101776	0	0	0	0	1	1	1	1	SJCHGC04023 protein
csin101777	48.2332	2.72298	20.7235	11.5565	1.66478e-05	0.00600829	0.0495349	0.401236	Collagen alpha-1(IV) chain
csin101778	65.7873	8.92375	34.7167	20.0175	0.00364557	0.0835298	0.388783	0.449369	Collagen alpha-2(IV) chain
csin101779	32.6456	85.4458	105.687	225.483	0.602042	0.968088	0.559461	0.682111	hypothetical protein
csin101780	5.57379	18.4736	42.7741	94.753	0.232859	0.448349	0.0412387	0.383689	hypothetical protein
csin101781	125.507	40.9623	70.7752	179.138	0.191008	0.663213	0.28245	0.240782	hypothetical protein ; K06114 spectrin alpha
csin101782	55.0106	61.3368	56.6025	57.7518	0.96164	1.00513	1.02167	1.05042	ATP-dependent transporter ; K06184 ATP-binding cassette, sub-family F, member 1
csin101783	8.64198	8.12543	2.28599	5.92107	1.00388	0.120994	0.790115	0.184768	Centriolin
csin101784	5.1889	8.78853	53.1744	124.08	0.609255	0.0159968	0.00028115	0.193758	express protein
csin101785	0.785813	0.62454	0.224268	0.0610669	1	1	1	1	G-protein coupled receptor fragment
csin101786	5.56113	9.35427	7.10019	7.80148	0.58393	0.858331	0.921771	1.00214	Retrovirus-related Pol polyprotein from type-1 retrotransposable element R2 (Fragment)
csin101787	4.19598	4.21221	20.2676	38.082	1.05467	0.0502311	0.000936173	0.385594	Plastin-3
csin101788	0.995654	0.60986	0.975213	3.23006	0.683454	0.750453	0.0281712	0.140007	Protocadherin Fat 4
csin101789	78.3415	235.581	995.775	880.5	0.108207	0.162374	0.366225	0.99124	hypothetical protein ; K10735 GINS complex subunit 4
csin101790	9.59615	35.1764	8.76225	13.5985	0.0754278	0.0834034	0.229778	0.677023	zinc finger protein
csin101791	30.8727	16.627	58.4817	78.0374	0.548783	0.157094	0.0360672	0.824381	express protein
csin101792	0	0	0	0	1	1	1	1	hypothetical protein
csin101793	5.44812	0	0	0	0.107913	1	1	1	hypothetical protein
csin101794	6.83657	50.695	6.21829	9.25285	0.00845412	0.00824601	0.0220914	0.804159	hypothetical protein
csin101795	0	0	0	0	1.02363	1.0214	1.02711	1.02719	hypothetical protein
csin101796	18.3999	4.03074	6.82402	8.13073	0.161633	1	0.648677	0.997405	protein phosphatase 1 inhibitor potentiated by protein kinase C
csin101797	4095.8	1499.27	2965.62	3842.22	0.208249	0.526826	0.377184	0.839869	60S ribosomal protein L5
csin101798	21.3689	17.6331	27.5011	10.6389	0.924931	0.764203	0.698037	0.350386	express protein
csin101799	0	0	0	0.0335766	1.02353	1.02151	0.468959	0.510399	hypothetical protein
csin101800	16.6424	37.302	9.0698	21.8451	0.262482	0.0696798	0.563057	0.208137	beta-arrestin 1 ; K04439 beta-arrestin
csin101801	0	0	0	0.0531855	1	1	0.467692	0.49708	hypothetical protein
csin101802	5.15553	61.2521	39.1233	67.6022	0.000608366	0.704972	0.992265	0.510969	Zinc finger and BTB domain-containing protein 41
csin101803	1.26102	1.75883	0.294242	2.76186	0.837703	1	0.765265	0.244101	hypothetical protein
csin101804	0.837751	1.0057	0.242018	0.89807	0.941034	0.30542	0.99861	0.412214	hypothetical protein
csin101805	0	0.151414	0	0.043848	1	1	1	1	hypothetical protein
csin101806	26.3412	50.2885	28.5793	21.6112	0.413637	0.57732	0.31122	0.816557	POLH; polymerase (DNA directed), eta; K03509 DNA polymerase eta subunit [EC:2.7.7.7]
csin101807	6.47474	0.17584	0.379519	0.716842	0.014766	1	0.504135	0.800176	CYR61; cysteine-rich, angiogenic inducer, 61; K06829 cysteine rich protein 61
csin101808	208.043	74.5075	88.1568	53.7505	0.233985	0.95018	0.826259	0.682148	hypothetical protein
csin101809	174.004	103.976	249.919	138.191	0.595384	0.335827	0.840532	0.452303	hypothetical protein ; K12833 pre-mRNA branch site protein p14
csin101810	6.30903	5.42555	5.63016	10.0928	0.949033	1.03668	0.558799	0.543019	Epidermal growth factor receptor kinase substrate 8-like protein 1
csin101811	8.74114	23.3951	130.966	159.451	0.184292	0.0272936	0.0194914	0.902659	WD repeat-containing protein 63
csin101812	74.3536	91.7304	84.637	80.6125	0.863345	1.00589	0.958964	1.02508	hypothetical protein ; K12602 WD repeat-containing protein 61
csin101813	0	5.35057	0	1.83825	0.212867	0.197117	0.517137	0.301796	SJCHGC04023 protein
csin101814	96.4243	93.7332	89.9055	94.4686	1.03385	1.03437	1.06238	1.02675	Coatomer subunit gamma-2
csin101815	61348.1	122081	77545.6	45586.6	0.401078	0.748934	0.267955	0.48657	hypothetical protein
csin101816	374.226	481.318	850.996	417.472	0.847782	0.582144	0.95672	0.314915	hypothetical protein
csin101817	17.8353	50.4333	42.6558	25.9652	0.206081	0.939436	0.502819	0.586244	snRNA-activating protein complex subunit 3
csin101818	43.3545	100.23	22.7665	50.4073	0.299949	0.0893635	0.562838	0.236452	5'-3' exoribonuclease ; K12618 5'-3' exoribonuclease 1 [EC:3.1.13.-]
csin101819	15.0079	11.5792	6.16948	6.2867	0.822217	0.540917	0.545458	1.05286	MAGUK p55 subfamily member 6
csin101820	0	0	0	0	1	1	1	1	express protein
csin101821	2100.07	3719.09	3296.3	1857.17	0.693063	1.01773	0.755147	0.621088	glyceraldehyde-3-phosphate dehydrogenase (phosphorylating) (EC:1.2.1.12); K00134 glyceraldehyde 3-phosphate dehydrogenase [EC:1.2.1.12]
csin101822	0	0	0	0	1	1	1	1	hypothetical protein
csin101823	0	0	0	0	1.02344	1.02161	1.02702	1.02709	hypothetical protein
csin101824	14.266	44.3087	22.1534	36.6392	0.108883	0.451988	0.903881	0.53205	RING1 and YY1-binding protein
csin101825	12.7808	35.9585	8.64564	17.7396	0.122819	0.0663118	0.416545	0.310347	WD repeat-containing protein 59
csin101826	14.5105	24.1687	16.3409	20.0699	0.575038	0.753298	0.915196	0.8977	cop9 complex subunit 7a ; K12180 COP9 signalosome complex subunit 7
csin101827	0	0	0	0.248587	1	1	0.217117	0.259745	hypothetical protein
csin101828	24.5012	55.7274	22.6669	40.2042	0.254841	0.321078	0.802841	0.443098	hypothetical protein ; K10450 kelch-like protein 12
csin101829	0	0	0	0	1	1	1	1	hypothetical protein
csin101830	146.767	113.441	109.654	89.1632	0.828253	1.03643	0.874017	0.901815	UPF0368 protein Cxorf26 homolog
csin101831	385.534	224.036	229.094	187.179	0.573902	1.0425	0.93702	0.891982	protein arginine N-methyltransferase 1 ; K11434 protein arginine N-methyltransferase 1 [EC:2.1.1.-]
csin101832	0.325261	1.14859	0	1.05266	1	1	1	1	Uncharacterized protein K02A2.6
csin101833	7.29455	37.5201	13.7636	17.8315	0.0105162	0.229289	0.376837	0.829836	Negative elongation factor B
csin101834	18.4134	59.1867	230.001	179.487	0.0825407	0.169921	0.382318	0.879613	dynein heavy chain ; K10408 dynein heavy chain, axonemal
csin101835	0.698984	2.39414	0	0	1	1	1	1	hypothetical protein
csin101836	0.175254	0.626757	0	0	1	1	1	1	hypothetical protein
csin101837	0	0	0	0	1	1	1	1	hypothetical protein
csin101838	0	0	0	0	1	1	1	1	Cathepsin E
csin101839	0.0705868	0	0	0	1	1	1	1	Gastricsin
csin101840	0	0	0	0	1	1	1	1	Gastricsin
csin101841	0	0	0	0	1	1	1	1	similar to Gastricsin precursor (Pepsinogen C); K01377 gastricsin [EC:3.4.23.3]
csin101842	0	0	0.543716	0	1	1	1	1	hypothetical protein
csin101843	2.9105	0.337434	0.274464	0.673857	0.0150398	0.960074	0.605652	0.550717	hypothetical protein
csin101844	0.0761094	0.909074	0	0.0530144	1	1	1	1	Homeobox protein ceh-31
csin101845	16.0652	26.9661	21.3778	44.0287	0.54293	0.886714	0.642881	0.2935	Heterogeneous nuclear ribonucleoprotein L
csin101846	58.0296	25.0534	8.03382	9.53975	0.428061	0.371867	0.420278	1.00251	23.m06102; dynein light chain 1; K10418 dynein light chain LC8-type
csin101847	286.799	98.585	94.5122	71.3624	0.219125	1.03458	0.832676	0.889381	hypothetical protein; K10418 dynein light chain LC8-type
csin101848	775.831	83.5113	160.676	155.498	0.00147657	0.570271	0.581917	1.04609	similar to dynein, light chain, LC8-type 2; K10418 dynein light chain LC8-type
csin101849	2500.53	193.501	953.072	522.638	0.000126681	0.0411093	0.24754	0.405704	Cytoplasmic light chain dynein, microtubule motor protein; K10418 dynein light chain LC8-type
csin101850	54.3563	31.5609	6.00675	10.7331	0.655005	0.205402	0.33751	0.835734	similar to dynein, light chain, LC8-type 2; K10418 dynein light chain LC8-type
csin101851	15.1382	0	0	2.86193	0.0937537	1	1	1	Dynein light chain 2, cytoplasmic
csin101852	29.3054	10.7011	10.3285	24.8164	0.355307	1	0.499889	0.581003	similar to dynein, light chain, LC8-type 2; K10418 dynein light chain LC8-type
csin101853	177.873	25.0534	69.6264	49.6067	0.0197574	0.362885	0.576139	0.85559	similar to dynein, light chain, LC8-type 2; K10418 dynein light chain LC8-type
csin101854	304.025	2.78371	0	3.8159	0.000494049	1	1	1	similar to dynein, light chain, LC8-type 2; K10418 dynein light chain LC8-type
csin101855	17.8044	5.3032	2.93662	1.96334	0.18999	0.696214	0.366637	0.878538	dynein light chain 2, cytoplasmic-like; K10418 dynein light chain LC8-type
csin101856	2.99681	0	0	0.163286	0.0909241	1.02225	0.465804	0.499106	hypothetical protein
csin101857	1351.08	66.809	2.67794	62.9624	4.14372e-06	0.0318029	1.0282	0.0554466	express protein
csin101858	453.32	215.72	0.891236	17.0248	0.34482	2.68149e-05	0.000115568	0.0813984	hypothetical protein
csin101859	1.19668	2.62748	0	0	1	1	1	1	hypothetical protein
csin101860	0.273968	0.505093	0	0.231864	1	1	0.750258	0.310755	hypothetical protein
csin101861	9.77457	13.2866	3.82876	11.139	0.776184	0.138415	0.922618	0.139725	diacylglycerol kinase theta ; K00901 diacylglycerol kinase [EC:2.7.1.107]
csin101862	0	0	0	0	1	1	1	1	hypothetical protein
csin101863	29.7985	13.0583	22.8133	28.9704	0.717826	0.87628	0.76689	0.991316	mbp-1 interacting protein-2a
csin101864	0	0	0	0	1	1	1	1	hypothetical LOC582986
csin101865	1.3773	0.845749	1.20071	2.79063	0.694343	0.843823	0.200373	0.420275	Cytosolic carboxypeptidase 2
csin101866	54.0064	44.8011	88.3815	55.0001	0.884143	0.465582	0.893785	0.525528	uchl3, im:6908825, zgc:109963; ubiquitin carboxyl-terminal esterase L3 (ubiquitin thiolesterase) (EC:3.4.19.12); K05609 ubiquitin carboxyl-terminal hydrolase L3 [EC:3.4.19.12]
csin101867	7.02157	9.21556	3.77263	7.83973	0.841504	0.378698	0.94408	0.45333	Phosphatidylinositol-3,4,5-trisphosphate 3-phosphatase and dual-specificity protein phosphatase PTEN
csin101868	0.220819	0	0	0.076326	1	1	1	1	COL12A1; collagen, type XII, alpha 1; K08132 collagen, type XII, alpha
csin101869	1.06113	0.14124	0	0.244851	0.235572	0.403659	0.86431	0.230113	serine/threonine protein kinase ; K07376 protein kinase, cGMP-dependent [EC:2.7.11.12]
csin101870	43.4771	52.7407	45.285	40.7449	0.880504	0.946811	0.84267	0.985412	cop9 complex subunit ; K12178 COP9 signalosome complex subunit 4
csin101871	0	0	0	0	1	1	1	1	hypothetical protein
csin101872	30.5046	51.6253	45.5584	56.3339	0.504811	0.971739	1.0042	0.877425	Nuclear receptor-binding protein
csin101873	28.7469	59.4399	168.815	315.599	0.321795	0.243414	0.0668708	0.439227	MICAL-like protein 2
csin101874	133.34	119.022	53.6602	78.8849	0.957529	0.374427	0.691075	0.692636	Growth hormone-regulated TBC protein 1
csin101875	49.2525	73.2832	32.4317	48.1405	0.651026	0.359436	0.684036	0.670355	psd1; phosphatidylserine decarboxylase (EC:4.1.1.65); K01613 phosphatidylserine decarboxylase [EC:4.1.1.65]
csin101876	29.6259	29.6784	20.0634	16.0019	1.05633	0.754661	0.529954	0.886959	UDP-N-acetylglucosamine transporter
csin101877	7.38541	11.6318	19.6263	25.4161	0.697606	0.661222	0.423306	0.857032	Sperm-associated antigen 6
csin101878	19.1678	22.7128	27.2828	30.8406	0.914276	0.926952	0.809103	0.971765	hypothetical protein
csin101879	0	0	0	0	1	1	1	1	express protein
csin101880	0.436016	1.01711	0.539145	0.640464	1	1	1	1	Zinc finger protein 90
csin101881	71.0407	84.5919	87.313	49.6737	0.903448	1.03719	0.589876	0.471308	60S ribosomal protein L7
csin101882	0.540507	0.197823	0.732148	0.604678	0.554564	0.436195	0.544427	0.990999	hypothetical protein
csin101883	4.01438	6.04976	12.4262	23.2726	0.740842	0.488315	0.0757905	0.452612	Uncharacterized protein KIAA1841
csin101884	0	0	0	0	1.02451	1	1	1	hypothetical protein
csin101885	2.55186	2.99882	0.634974	3.39279	0.94414	0.113494	0.982413	0.0719069	Dedicator of cytokinesis protein 7
csin101886	30.0704	35.9142	23.0141	21.659	0.893377	0.706155	0.616614	1.01822	Dedicator of cytokinesis protein 6
csin101887	0	0	0	0	1	1	1	1	Retrovirus-related Pol polyprotein from type-1 retrotransposable element R2 (Fragment)
csin101888	2.9751	1.53592	0.208446	1.05417	0.522565	0.0498894	0.794761	0.155525	muscarinic acetylcholine (GAR) receptor ; K04134 muscarinic acetylcholine receptor
csin101889	5.26037	24.4893	12.6094	12.7072	0.0708872	0.53828	0.536403	1.06336	hypothetical protein
csin101890	401.558	661.018	769.865	426.542	0.556008	0.960275	0.71017	0.408251	ubiquitin-conjugating enzyme E2-25kD ; K04649 ubiquitin-conjugating enzyme (huntingtin interacting protein 2) [EC:6.3.2.19]
csin101891	0	0	0	0	1	1	1	1	similar to Uncharacterized protein ZK1236.4
csin101892	0	0	0	0	1	1.02236	1.02682	1.02689	hypothetical protein
csin101893	18.943	53.9309	181.412	258.514	0.185626	0.126032	0.0430463	0.707018	Coiled-coil domain-containing protein 113
csin101894	1.41434	2.06766	10.5518	13.4214	0.795484	0.0933919	0.022322	0.903634	hypothetical protein
csin101895	0	0	0	0	1	1	1.02673	1.0268	hypothetical protein
csin101896	20.2392	32.3137	14.3444	20.0349	0.570913	0.363159	0.627349	0.738748	hypothetical protein
csin101897	2.19475	4.65977	2.35393	4.24483	0.481295	0.614169	1.00825	0.716325	hypothetical protein
csin101898	0.284206	0.655848	0	1.49881	0.787911	0.396376	0.753409	0.208255	hypothetical protein
csin101899	0	0	0	0.0889637	1	1	1	1	similar to pol polyprotein
csin101900	0	0	0.131425	0.20957	1	1	0.129411	0.941316	Uncharacterized protein K02A2.6
csin101901	0	0	0	0	1	1	1	1	hypothetical protein
csin101902	2.4502	0.490716	0.850864	1.71317	0.0982951	1	0.238572	0.626523	hypothetical protein
csin101903	2.14986	7.8019	18.4028	46.5033	0.111867	0.332165	0.0163961	0.142975	Uncharacterized protein KIAA0556
csin101904	0	0	0	0.113735	1	1	0.472544	0.509186	hypothetical protein
csin101905	37.141	100.931	65.3677	112.306	0.151215	0.738765	0.999414	0.506201	Histone-lysine N-methyltransferase SETD2
csin101906	0.154979	0.124474	0.270313	0.14135	0.953535	1	1.01317	0.767231	Sodium- and chloride-dependent GABA transporter 1
csin101907	0.532666	6.40065	0.106712	0.0281807	0.00195744	0.00348047	3.37425e-05	1	Uncharacterized sodium-dependent transporter HI_0736
csin101908	1423.88	202.417	425.641	380.832	0.0185859	0.467078	0.581868	0.983157	Annexin A7
csin101909	386.311	120.662	87.5781	113.685	0.130801	0.814982	1.02386	0.819288	Annexin A6
csin101910	17.3551	29.1568	22.5997	46.3648	0.590484	0.877999	0.670619	0.341676	Microtubule-associated protein 2
csin101911	87.8305	96.2903	64.6862	59.2408	0.975999	0.745348	0.624727	0.997553	Transmembrane 9 superfamily member 3
csin101912	0	0	0	0	1	1	1	1	Gap-Pol polyprotein
csin101913	7.03476	17.8003	19.0491	21.9358	0.301972	1.01674	0.899577	0.964148	Transmembrane protein 184B
csin101914	14.2543	25.5843	21.0324	37.76	0.445455	0.91697	0.742455	0.425297	structural maintenance of chromosomes smc2 ; K06674 structural maintenance of chromosome 2
csin101915	65.2246	221.749	583.909	1230.86	0.0879133	0.419483	0.522637	0.672887	express protein
csin101916	9.16403	8.72072	5.96737	3.91137	1.02327	0.816449	0.458525	0.815252	Tumor necrosis factor alpha-induced protein 8-like protein 2
csin101917	1.41776	0.334934	1.07511	1.4164	0.432569	0.595376	0.490518	0.953482	hypothetical protein
csin101918	0	0	0	0	1	1	1	1	hypothetical protein
csin101919	13.581	5.86062	1.47469	5.84494	0.391077	0.22324	1.0644	0.263605	AAC-rich mRNA clone AAC4 protein
csin101920	0	0	0	0.0566589	1.02461	1	0.470489	0.510551	hypothetical protein
csin101921	0.524036	4.25644	0.171021	0.583948	0.0126717	0.00242042	0.00959015	0.466554	hypothetical protein
csin101922	23.5115	62.8369	18.4112	32.3069	0.146731	0.125572	0.475254	0.46959	CCR4-NOT transcription complex subunit 10-B
csin101923	20.0192	24.6869	122.199	287.833	0.864865	0.0403473	0.00355375	0.2283	Tubulin polyglutamylase ttll6
csin101924	11.9737	28.2032	10.1669	21.6882	0.225076	0.22859	0.853555	0.259087	HEAT repeat-containing protein 1
csin101925	0.146255	0.220885	0	0.0435102	0.768569	0.116749	0.0965747	0.209423	hypothetical protein LOC100538207
csin101926	5.3019	6.86676	3.00786	13.3122	0.858625	0.424758	0.499953	0.0358197	par3; cell polarity protein; partition defective complex protein
csin101927	8.52629	44.1053	5.0484	12.0521	0.0195476	0.00402113	0.0695542	0.308699	Mothers against decapentaplegic homolog 2
csin101928	0	0	0	0	1	1	1.02663	1.02738	hypothetical protein
csin101929	4.7852	8.83157	0.90587	10.7005	0.587502	0.0501078	0.932651	0.0355067	Retrovirus-related Pol polyprotein from transposon gypsy
csin101930	0	0	0	0	1	1	1	1	hypothetical protein
csin101931	18.2119	21.5944	23.0067	16.2363	0.936606	1.02197	0.856403	0.805622	CUE domain-containing protein 2-B
csin101932	70.1272	123.405	64.3999	57.9302	0.468153	0.508714	0.389817	0.981547	Pyruvate dehydrogenase [acetyl-transferring]-phosphatase 2-like; K01102 pyruvate dehydrogenase phosphatase [EC:3.1.3.43]
csin101933	137.99	144.391	51.6258	68.472	1.01788	0.222776	0.400493	0.830149	TBC1 domain family member 15
csin101934	0.30534	0.419129	0.454048	0.360346	0.859841	1	0.981115	0.979003	similar to phospholipase A2, group III; K01047 phospholipase A2 [EC:3.1.1.4]
csin101935	34.3504	66.6573	25.4305	50.8346	0.380395	0.256971	0.835063	0.314249	Rho GTPase-activating protein 27
csin101936	84.1818	316.951	289.969	193.692	0.0405001	1.0013	0.62594	0.627663	ubiquitin-conjugating enzyme e2S ; K10583 ubiquitin-conjugating enzyme E2 S [EC:6.3.2.19]
csin101937	0	0	0	0	1	1	1	1	hypothetical protein
csin101938	99.2778	105.633	71.4384	60.6045	1.00384	0.746557	0.558166	0.935602	hypothetical protein
csin101939	90.8425	81.2859	58.5155	40.5845	0.960231	0.809105	0.438392	0.68199	hypothetical protein; K10443 kelch-like protein 2/3
csin101940	0	0	0	0.274397	1.02441	1	0.455148	0.498236	hypothetical protein
csin101941	12.3921	5.08859	1.12928	3.97	0.277986	0.0885153	0.875129	0.139061	hypothetical protein
csin101942	4.46718	2.41282	0.21669	3.17981	0.588669	0.138536	0.876817	0.129608	Hemicentin-2
csin101943	126.614	217.331	35.4147	37.0695	0.497897	0.0168471	0.00600255	1.03512	Neuronal calcium sensor 2
csin101944	25.1832	93.0503	37.6888	55.0248	0.060393	0.294029	0.572585	0.702434	histone-lysine n-methyltransferase seto7 ; K11428 histone-lysine N-methyltransferase SETD8 [EC:2.1.1.43]
csin101945	2.02099	0.897547	23.4134	33.5179	0.527045	0.000239003	6.2739e-06	0.760982	hypothetical protein
csin101946	28.6285	59.3398	31.4998	24.7633	0.368516	0.516161	0.304995	0.866975	uronosyl C5 epimerase; K01793 heparosan-N-sulfate-glucuronate 5-epimerase [EC:5.1.3.17]
csin101947	0	0	0	0	1.02431	1	1.02779	1.02787	hypothetical protein
csin101948	0	0	0	0.00617037	1.02422	1.02193	0.682156	0.73386	hypothetical protein
csin101949	0	0	0	0.0241722	1.02412	1.02204	0.475269	0.519997	hypothetical protein
csin101950	0	0	0	0	1	1	1	1	hypothetical protein LOC100181297
csin101951	0	0	0	0	1	1	1	1	Endonuclease-reverse transcriptase
csin101952	146.659	111.411	61.6695	46.4116	0.79781	0.559995	0.319148	0.827424	hypothetical protein
csin101953	0.0357362	0	0	0.0490639	0.395185	1	0.324411	0.356347	hypothetical protein
csin101954	12.9799	19.506	35.7211	8.67509	0.694664	0.539286	0.405889	0.0118095	hypothetical protein
csin101955	0	0	0	0	1.02402	1.02215	1.02769	1.02777	hypothetical protein
csin101956	90.4196	39.6552	60.1733	39.3593	0.410486	0.792729	1.06206	0.787775	express protein
csin101957	78.0557	76.3296	33.041	37.8228	1.03839	0.375533	0.453982	0.954208	Uracil-DNA glycosylase
csin101958	7.94493	15.509	1.40859	8.25745	0.389336	0.00112318	0.469954	0.00509601	hypothetical protein
csin101959	58.2989	47.6878	36.1498	27.8845	0.886125	0.858965	0.621039	0.859737	5-formyltetrahydrofolate cyclo-ligase ; K01934 5-formyltetrahydrofolate cyclo-ligase [EC:6.3.3.2]
csin101960	0	0	0	0.645425	1	1	0.45962	0.498091	hypothetical protein
csin101961	17.3678	22.4356	30.948	32.0387	0.817897	0.808553	0.762197	1.03887	hypothetical protein
csin101962	15.1676	19.5205	9.56704	24.3222	0.833389	0.463782	0.886266	0.194336	Serine/threonine-protein phosphatase 2B catalytic subunit alpha isoform
csin101963	0	0	0.400345	0	1	1	1	1	histone H2A ; K11251 histone H2A
csin101964	379.086	48.6478	111.881	106.892	0.00235669	0.346495	0.3969	1.02899	Syntenin-1
csin101965	398.311	454.975	161.174	154.397	0.946963	0.248107	0.179917	1.03098	Syntenin-1
csin101966	324.112	287.454	149.547	86.4907	0.951273	0.491869	0.0724477	0.468046	marvel-containing potential lipid raft-associated protein
csin101967	22.4073	43.8102	48.632	29.3262	0.406276	0.984569	0.712444	0.512071	Diphthamide biosynthesis protein 1
csin101968	88.2835	154.648	289.511	94.4629	0.474257	0.525676	0.604725	0.0354033	Transformer-2 protein homolog beta
csin101969	5465.14	2574.17	4084.38	3030.04	0.345033	0.704563	0.935625	0.767024	Uncharacterized protein SJCHGC09800
csin101970	1140.1	154.196	170.398	110.3	0.00451475	0.998429	0.817586	0.725498	UPF0506 protein SJCHGC02965 (Fragment)
csin101971	38.1747	54.886	25.3424	29.2689	0.690707	0.396148	0.468041	0.949787	Lateral signaling target protein 2 homolog
csin101972	1445.69	1528.26	2161.1	782.26	1.00708	0.79365	0.444982	0.0688486	60S ribosomal protein L37 ; K02922 large subunit ribosomal protein L37e
csin101973	0	0	0	0	1	1	1	1	pol-related
csin101974	7.2085	327.461	8.30999	17.5595	2.02453e-10	6.09748e-07	5.24797e-07	0.435187	Microtubule-associated serine/threonine-protein kinase 4
csin101975	27.2208	15.4041	108.173	66.9228	0.588947	0.0119086	0.0480255	0.557631	hypothetical protein
csin101976	0	0	0	0	1.02392	1.02449	1.0276	1.02767	hypothetical protein
csin101977	54.7226	60.3442	76.7342	49.5146	0.971979	0.879019	0.896937	0.586346	ubiquitin-activating enzyme E1C ; K10686 ubiquitin-activating enzyme E1 C [EC:6.3.2.19]
csin101978	6.53044	17.672	10.9433	8.66592	0.206207	0.669135	0.459909	0.877588	Mediator of RNA polymerase II transcription subunit 17
csin101979	4.065	2.41556	2.14543	2.32947	0.613643	0.984766	1.04308	1.01665	Ribosome biogenesis protein NSA2 homologue ; K14842 ribosome biogenesis protein NSA2
csin101980	0	0	0	0	1	1	1	1	hypothetical protein
csin101981	8.75881	14.7718	5.79323	9.92713	0.54409	0.285603	0.715816	0.527837	ATP-dependent RNA Helicase ; K14780 ATP-dependent RNA helicase DHX37/DHR1 [EC:3.6.4.13]
csin101982	0	0	0.381844	0	1.02833	0.395873	1.0275	0.507528	hypothetical protein
csin101983	9.33129	83.1095	157.028	142.551	0.000272117	0.557681	0.654724	0.993837	Protein CIP2A
csin101984	63.0621	49.4708	119.725	72.5061	0.857538	0.325817	0.74836	0.528591	Probable methyltransferase WBSCR22 homolog
csin101985	0	0	0	0.0432724	1.02824	1.02609	0.471129	0.509488	hypothetical protein
csin101986	15.794	38.7019	14.7353	26.4736	0.231661	0.254775	0.724077	0.482451	transient receptor potential channel 2 isoform 3 ; K10803 DNA-repair protein XRCC1
csin101987	0.167099	0	0	0	0.398884	1.0262	1.0274	1.02758	hypothetical protein
csin101988	16.3444	36.8701	14.4816	23.6184	0.2632	0.26947	0.656494	0.553715	protein phosphatase pp2a regulatory subunit B ; K04354 protein phosphatase 2 (formerly 2A), regulatory subunit B
csin101989	0.0370452	0.300651	0.0253622	0.150215	1	1	1	1	ATP-binding cassette transporter
csin101990	94.4528	48.3689	25.9313	45.4364	0.498097	0.614699	1.02596	0.670605	protein kinase ; K05743 LIM domain kinase 1 [EC:2.7.11.1]
csin101991	0	0	1.82437	0.645425	1	1	1	1	hypothetical protein
csin101992	4.60425	3.65397	3.19481	3.5669	0.896374	0.983834	1.0519	1.01378	similar to Mitogen-activated protein kinase 3 (Extracellular signal-regulated kinase 1) (ERK-1) (Insulin-stimulated MAP2 kinase) (MAP kinase 1) (MAPK 1) (p44-ERK1) (ERT2) (p44-MAPK) (Microtubule-associated protein 2 kinase) (MNK1); K04371 extracellular signal-regulated kinase 1/2 [EC:2.7.11.24]
csin101993	107.632	127.805	76.1245	174.753	0.916014	0.68018	0.864148	0.233486	LIM domain only protein 7
csin101994	16.4348	24.5398	32.0843	25.5313	0.757572	0.889723	1.04207	0.923648	hypothetical protein
csin101995	1.28394	2.95695	0.266675	0.0709085	0.412208	0.0368817	0.000241792	0.530677	hypothetical protein
csin101996	0.171406	0	0.111538	0.0294916	0.121232	0.400241	0.469341	0.720869	hypothetical protein
csin101997	0.0586673	0	0	0.0406074	0.3879	1.02631	0.456469	0.508884	hypothetical protein
[truncated: 11,637 more rows]
