# Supplementary material for: The Carcinogenic Liver Fluke, Clonorchis sinensis: New Assembly, Reannotation and Analysis of the Genome and Characterization of Tissue Transcriptomes
Source: PLoS One. 2013 Jan 30;8(1):e54732. doi: 10.1371/journal.pone.0054732 (PMC3559784; doi:10.1371/journal.pone.0054732)
Supplement: Table S8 — GO term enrichment of the DEGs classes. (XLS) [file pone.0054732.s013.xls]

## Sheet: Table S8
Table S8. GO term enrichment of DEGs class.
Gene Class	GO-ID	GO-level	p-value	corr p-value	Description	Genes in test set
Class A	GO:0007018	5	1.4759e-17	3.1436e-15	microtubule-based movement	CSIN105715|CSIN108063|CSIN105714|CSIN100231|CSIN110672|CSIN102426|CSIN102427|CSIN109860|CSIN109778|CSIN109861|CSIN100014|CSIN109779|CSIN110336|CSIN110508|CSIN106089|CSIN100015|CSIN104574
	GO:0007017	4	6.7628e-16	7.2023e-14	microtubule-based process	CSIN105715|CSIN108063|CSIN105714|CSIN111394|CSIN100231|CSIN110672|CSIN102426|CSIN102427|CSIN109860|CSIN109778|CSIN109861|CSIN100014|CSIN109779|CSIN110336|CSIN110590|CSIN110508|CSIN111745|CSIN106089|CSIN100015|CSIN104574
	GO:0030837	10	5.4747e-05	0.003887	negative regulation of actin filament polymerization	CSIN102586|CSIN112145|CSIN105575
	GO:0032272	11	0.00014798	0.0078797	negative regulation of protein polymerization	CSIN102586|CSIN112145|CSIN105575
Class B	GO:0007017	4	3.9102e-16	6.1656e-13	microtubule-based process	CSIN100604|CSIN103034|CSIN108698|CSIN100263|CSIN105863|CSIN107033|CSIN102705|CSIN102597|CSIN101599|CSIN111967|CSIN104294|CSIN110321|CSIN109555|CSIN104575|CSIN108795|CSIN108825|CSIN109640|CSIN109373|CSIN111274|CSIN111271|CSIN106473|CSIN105604|CSIN105688|CSIN106972|CSIN105685|CSIN103551|CSIN103041|CSIN107588|CSIN110659|CSIN110154|CSIN111289|CSIN104897|CSIN112518|CSIN104512|CSIN107548|CSIN105775|CSI…
	GO:0007018	5	5.9773e-16	6.1656e-13	microtubule-based movement	CSIN107588|CSIN110659|CSIN110154|CSIN103034|CSIN100263|CSIN111289|CSIN105863|CSIN107033|CSIN104512|CSIN107548|CSIN105775|CSIN102597|CSIN110246|CSIN103087|CSIN101470|CSIN107487|CSIN104294|CSIN112920|CSIN110321|CSIN109555|CSIN103327|CSIN104575|CSIN108825|CSIN111908|CSIN108064|CSIN109213|CSIN111274|CSIN109373|CSIN101811|CSIN108471|CSIN105604|CSIN101350|CSIN104237|CSIN100794|CSIN105688|CSIN103960|CSI…
	GO:0060271	8	4.105e-13	2.8229e-10	cilium morphogenesis	CSIN109533|CSIN111715|CSIN109640|CSIN100263|CSIN105863|CSIN105401|CSIN104922|CSIN112747|CSIN109315|CSIN102782|CSIN103960|CSIN103087|CSIN101470|CSIN105685|CSIN107314|CSIN112306|CSIN105476|CSIN103326
	GO:0042384	9	5.6553e-13	2.9167e-10	cilium assembly	CSIN111715|CSIN109640|CSIN100263|CSIN105863|CSIN105401|CSIN112747|CSIN102782|CSIN103960|CSIN103087|CSIN101470|CSIN105685|CSIN107314|CSIN112306|CSIN105476|CSIN103326
	GO:0001539	6	1.3973e-08	5.2036e-06	ciliary or flagellar motility	CSIN102705|CSIN103960|CSIN110154|CSIN100263|CSIN108936|CSIN103551|CSIN110321|CSIN104512|CSIN109555
	GO:0003341	5	1.5134e-08	5.2036e-06	cilium movement	CSIN101470|CSIN103087|CSIN110154|CSIN105685|CSIN100263|CSIN105863|CSIN110321|CSIN104512
	GO:0030031	7	3.484e-08	1.0268e-05	cell projection assembly	CSIN111715|CSIN109640|CSIN100263|CSIN105863|CSIN105401|CSIN112747|CSIN102782|CSIN103960|CSIN103087|CSIN101470|CSIN105685|CSIN107314|CSIN112306|CSIN105476|CSIN103326
	GO:0030030	6	7.3623e-08	1.8986e-05	cell projection organization	CSIN109533|CSIN100263|CSIN101248|CSIN105863|CSIN104896|CSIN101522|CSIN104922|CSIN112747|CSIN102705|CSIN102782|CSIN103087|CSIN102146|CSIN101470|CSIN102286|CSIN111468|CSIN104294|CSIN103326|CSIN103327|CSIN111432|CSIN111715|CSIN109640|CSIN109373|CSIN101357|CSIN105401|CSIN108640|CSIN109315|CSIN105122|CSIN103960|CSIN108622|CSIN105685|CSIN102428|CSIN105242|CSIN113570|CSIN102796|CSIN107314|CSIN102088|CSI…
	GO:0000226	5	1.405e-06	0.00032205	microtubule cytoskeleton organization	CSIN100604|CSIN103041|CSIN105863|CSIN104897|CSIN112518|CSIN105775|CSIN102705|CSIN101470|CSIN103087|CSIN101599|CSIN110591|CSIN108795|CSIN108281|CSIN111432|CSIN109640|CSIN102085|CSIN111271|CSIN106752|CSIN106473|CSIN105604|CSIN104237|CSIN105688|CSIN105685|CSIN102796|CSIN102088|CSIN103551
	GO:0048793	9	2.174e-06	0.0004485	pronephros development	CSIN112747|CSIN111715|CSIN100263|CSIN103705|CSIN112306|CSIN110487
	GO:0035083	8	7.4717e-06	0.0014013	cilium axoneme assembly	CSIN109640|CSIN101470|CSIN103087|CSIN105685|CSIN105863
	GO:0000902	6	8.6698e-06	0.0014905	cell morphogenesis	CSIN109533|CSIN100263|CSIN107707|CSIN101248|CSIN105863|CSIN104896|CSIN101522|CSIN104922|CSIN112747|CSIN102782|CSIN103087|CSIN102146|CSIN101470|CSIN110360|CSIN103326|CSIN111432|CSIN111715|CSIN109640|CSIN101357|CSIN105401|CSIN108640|CSIN109315|CSIN105122|CSIN103960|CSIN108622|CSIN105685|CSIN102428|CSIN113570|CSIN102796|CSIN107314|CSIN102088|CSIN112306|CSIN105476
	GO:0048858	7	1.2016e-05	0.0019069	cell projection morphogenesis	CSIN109533|CSIN100263|CSIN101248|CSIN104896|CSIN105863|CSIN101522|CSIN104922|CSIN112747|CSIN102782|CSIN103087|CSIN102146|CSIN101470|CSIN103326|CSIN111432|CSIN111715|CSIN109640|CSIN101357|CSIN105401|CSIN108640|CSIN109315|CSIN105122|CSIN103960|CSIN108622|CSIN105685|CSIN102428|CSIN113570|CSIN107314|CSIN112306|CSIN105476
	GO:0010927	6	1.5377e-05	0.0022659	cellular component assembly involved in morphogenesis	CSIN111715|CSIN109640|CSIN100263|CSIN105863|CSIN104896|CSIN105401|CSIN112747|CSIN102782|CSIN103960|CSIN103087|CSIN101470|CSIN105685|CSIN107314|CSIN112306|CSIN105476|CSIN103326
	GO:0032990	6	1.8313e-05	0.0025186	cell part morphogenesis	CSIN109533|CSIN100263|CSIN101248|CSIN104896|CSIN105863|CSIN101522|CSIN104922|CSIN112747|CSIN102782|CSIN103087|CSIN102146|CSIN101470|CSIN103326|CSIN111432|CSIN111715|CSIN109640|CSIN101357|CSIN105401|CSIN108640|CSIN109315|CSIN105122|CSIN103960|CSIN108622|CSIN105685|CSIN102428|CSIN113570|CSIN107314|CSIN112306|CSIN105476
	GO:0070286	9	1.9864e-05	0.0025612	axonemal dynein complex assembly	CSIN109533|CSIN110154|CSIN110321|CSIN104512
	GO:0035082	7	2.4711e-05	0.0029987	axoneme assembly	CSIN109640|CSIN101470|CSIN103087|CSIN105685|CSIN105863
	GO:0071842	5	2.8682e-05	0.0032872	cellular component organization at cellular level	CSIN100604|CSIN100263|CSIN108752|CSIN108939|CSIN112031|CSIN101522|CSIN105116|CSIN102705|CSIN101599|CSIN107800|CSIN111468|CSIN110321|CSIN104575|CSIN101638|CSIN103319|CSIN109373|CSIN111271|CSIN105401|CSIN105604|CSIN105688|CSIN105685|CSIN113570|CSIN104160|CSIN112306|CSIN109533|CSIN110154|CSIN104896|CSIN104897|CSIN104512|CSIN101470|CSIN102146|CSIN103087|CSIN111432|CSIN108281|CSIN102983|CSIN107142|CSI…
	GO:0048232	6	3.5769e-05	0.0036895	male gamete generation	CSIN103041|CSIN111732|CSIN102085|CSIN100540|CSIN107707|CSIN105401|CSIN108939|CSIN105105|CSIN101721|CSIN107800|CSIN110360|CSIN111136|CSIN105476|CSIN113559
	GO:0007283	7	3.5769e-05	0.0036895	spermatogenesis	CSIN103041|CSIN111732|CSIN102085|CSIN100540|CSIN107707|CSIN105401|CSIN108939|CSIN105105|CSIN101721|CSIN107800|CSIN110360|CSIN111136|CSIN105476|CSIN113559
	GO:0009566	5	5.2431e-05	0.0051507	fertilization	CSIN100810|CSIN110246|CSIN105175|CSIN107707|CSIN110360|CSIN108752|CSIN100164|CSIN100104
	GO:0030317	6	9.4047e-05	0.0084357	sperm motility	CSIN102705|CSIN102510|CSIN103551|CSIN111167
	GO:0060285	7	9.4047e-05	0.0084357	ciliary cell motility	CSIN110154|CSIN100263|CSIN110321|CSIN104512
Class C	GO:0032501	3	1.8012e-15	3.9573e-12	multicellular organismal process	CSIN107695|CSIN104469|CSIN108463|CSIN101694|CSIN106113|CSIN105615|CSIN109593|CSIN107037|CSIN101494|CSIN105393|CSIN103501|CSIN109882|CSIN105585|CSIN100366|CSIN111452|CSIN102193|CSIN109697|CSIN111319|CSIN110638|CSIN109483|CSIN106430|CSIN101332|CSIN110283|CSIN103452|CSIN104971|CSIN100400|CSIN110318|CSIN112310|CSIN112770|CSIN105595|CSIN100202|CSIN102323|CSIN110545|CSIN110829|CSIN101581|CSIN101908|CSI…
	GO:0048856	4	7.3267e-12	8.0484e-09	anatomical structure development	CSIN101694|CSIN105615|CSIN103301|CSIN109593|CSIN107037|CSIN101494|CSIN105585|CSIN109882|CSIN103501|CSIN111452|CSIN102193|CSIN111319|CSIN110638|CSIN109483|CSIN106430|CSIN110283|CSIN104971|CSIN112310|CSIN105595|CSIN100202|CSIN110545|CSIN110829|CSIN101581|CSIN101088|CSIN111195|CSIN100865|CSIN110964|CSIN101001|CSIN108966|CSIN111294|CSIN107143|CSIN105268|CSIN103762|CSIN103477|CSIN106527|CSIN111322|CSI…
	GO:0032502	3	4.9886e-11	3.6533e-08	developmental process	CSIN108463|CSIN101694|CSIN105615|CSIN103301|CSIN106113|CSIN109593|CSIN107037|CSIN101494|CSIN105393|CSIN105585|CSIN109882|CSIN103501|CSIN111452|CSIN102193|CSIN111319|CSIN110638|CSIN109483|CSIN106430|CSIN110283|CSIN103452|CSIN104971|CSIN112310|CSIN112770|CSIN105595|CSIN100202|CSIN110545|CSIN110829|CSIN101581|CSIN101088|CSIN111195|CSIN100865|CSIN102975|CSIN110964|CSIN101001|CSIN108966|CSIN111294|CSI…
	GO:0048646	5	5.2933e-10	2.5485e-07	anatomical structure formation involved in morphogenesis	CSIN101088|CSIN109631|CSIN101140|CSIN103486|CSIN101604|CSIN104441|CSIN103301|CSIN101494|CSIN100960|CSIN106019|CSIN103501|CSIN105585|CSIN106703|CSIN107304|CSIN102193|CSIN110034|CSIN100584|CSIN106759|CSIN100585|CSIN111294|CSIN100560|CSIN100582|CSIN105268|CSIN111251|CSIN103762|CSIN101614|CSIN101057|CSIN103477|CSIN106527|CSIN102297|CSIN100912|CSIN111322|CSIN107972|CSIN111043|CSIN101401|CSIN106086|CSI…
	GO:0030154	5	5.8e-10	2.5485e-07	cell differentiation	CSIN103486|CSIN101694|CSIN103301|CSIN105615|CSIN109593|CSIN100031|CSIN101494|CSIN109882|CSIN105585|CSIN102889|CSIN106487|CSIN111452|CSIN102193|CSIN110034|CSIN110638|CSIN109483|CSIN110283|CSIN113207|CSIN103931|CSIN102297|CSIN112310|CSIN100833|CSIN105744|CSIN105595|CSIN101401|CSIN100202|CSIN111932|CSIN110545|CSIN110829|CSIN101088|CSIN109631|CSIN101140|CSIN101604|CSIN100865|CSIN111989|CSIN104441|CSI…
	GO:0048731	5	9.0488e-10	3.3134e-07	system development	CSIN102091|CSIN103486|CSIN106906|CSIN101694|CSIN105615|CSIN109593|CSIN107037|CSIN100031|CSIN106019|CSIN103501|CSIN109882|CSIN105585|CSIN102889|CSIN103346|CSIN106487|CSIN111452|CSIN102193|CSIN110034|CSIN110638|CSIN109483|CSIN106430|CSIN107067|CSIN110283|CSIN103931|CSIN104971|CSIN108189|CSIN102297|CSIN112310|CSIN100833|CSIN108711|CSIN105595|CSIN100202|CSIN111932|CSIN110545|CSIN110829|CSIN101775|CSI…
	GO:0007275	4	2.7528e-09	8.6398e-07	multicellular organismal development	CSIN108463|CSIN101694|CSIN105615|CSIN106113|CSIN109593|CSIN107037|CSIN101494|CSIN105393|CSIN105585|CSIN109882|CSIN103501|CSIN111452|CSIN102193|CSIN111319|CSIN110638|CSIN109483|CSIN106430|CSIN110283|CSIN103452|CSIN104971|CSIN112310|CSIN112770|CSIN105595|CSIN100202|CSIN110545|CSIN110829|CSIN101581|CSIN111195|CSIN100865|CSIN102975|CSIN110964|CSIN101001|CSIN108966|CSIN111294|CSIN107143|CSIN105268|CSI…
	GO:0061061	5	3.3303e-09	9.0222e-07	muscle structure development	CSIN109631|CSIN101088|CSIN100584|CSIN106759|CSIN104805|CSIN111294|CSIN100585|CSIN100560|CSIN101140|CSIN100582|CSIN105268|CSIN100865|CSIN103762|CSIN110964|CSIN103301|CSIN103477|CSIN106527|CSIN111322|CSIN107972|CSIN101401|CSIN111932|CSIN107304|CSIN102193|CSIN101775
	GO:0009653	4	3.6959e-09	9.0222e-07	anatomical structure morphogenesis	CSIN103486|CSIN102091|CSIN106906|CSIN103301|CSIN105615|CSIN109593|CSIN100031|CSIN101494|CSIN106019|CSIN103501|CSIN109882|CSIN105585|CSIN102889|CSIN106703|CSIN106487|CSIN111452|CSIN102193|CSIN110034|CSIN111319|CSIN110638|CSIN110283|CSIN103931|CSIN102297|CSIN112310|CSIN105595|CSIN101401|CSIN100202|CSIN111932|CSIN101777|CSIN101088|CSIN109631|CSIN103638|CSIN101140|CSIN101604|CSIN111989|CSIN104441|CSI…
	GO:0030239	7	5.3828e-09	1.1826e-06	myofibril assembly	CSIN109631|CSIN101088|CSIN100584|CSIN100585|CSIN101140|CSIN100582|CSIN103762|CSIN103301|CSIN106527|CSIN107972|CSIN101401|CSIN102193|CSIN107304
	GO:0040011	3	6.7383e-09	1.2608e-06	locomotion	CSIN101088|CSIN100860|CSIN102091|CSIN103486|CSIN108070|CSIN111989|CSIN106906|CSIN106113|CSIN103300|CSIN109593|CSIN100031|CSIN109882|CSIN103346|CSIN111452|CSIN106560|CSIN102193|CSIN109697|CSIN110638|CSIN100584|CSIN111294|CSIN100585|CSIN107143|CSIN100582|CSIN105268|CSIN100069|CSIN101614|CSIN101057|CSIN103477|CSIN106527|CSIN102753|CSIN102297|CSIN112310|CSIN107972|CSIN104562|CSIN100202|CSIN106455|CSI…
	GO:0048869	4	6.9526e-09	1.2608e-06	cellular developmental process	CSIN103486|CSIN101694|CSIN103301|CSIN105615|CSIN109593|CSIN100031|CSIN101494|CSIN109882|CSIN105585|CSIN102889|CSIN106487|CSIN111452|CSIN102193|CSIN110034|CSIN110638|CSIN109483|CSIN110283|CSIN113207|CSIN103931|CSIN102297|CSIN112310|CSIN100833|CSIN105744|CSIN105595|CSIN101401|CSIN100202|CSIN111932|CSIN110545|CSIN110829|CSIN101088|CSIN109631|CSIN101140|CSIN101604|CSIN100865|CSIN111989|CSIN104441|CSI…
	GO:0051146	7	7.4605e-09	1.2608e-06	striated muscle cell differentiation	CSIN109631|CSIN101088|CSIN100584|CSIN106759|CSIN100585|CSIN100560|CSIN101140|CSIN100582|CSIN100865|CSIN103762|CSIN103301|CSIN103477|CSIN106527|CSIN111322|CSIN107972|CSIN101401|CSIN107304|CSIN102193
	GO:0031032	6	8.3671e-09	1.313e-06	actomyosin structure organization	CSIN109631|CSIN101088|CSIN100584|CSIN106102|CSIN100585|CSIN101140|CSIN100582|CSIN103762|CSIN103301|CSIN106527|CSIN107972|CSIN101401|CSIN102193|CSIN107304
	GO:0042221	4	1.725e-08	2.5265e-06	response to chemical stimulus	CSIN106440|CSIN105615|CSIN109593|CSIN101494|CSIN100031|CSIN109882|CSIN102889|CSIN100366|CSIN106487|CSIN106703|CSIN111452|CSIN105929|CSIN110638|CSIN109483|CSIN106430|CSIN107479|CSIN113207|CSIN110081|CSIN100400|CSIN108714|CSIN112310|CSIN100833|CSIN105744|CSIN105595|CSIN100202|CSIN100048|CSIN111932|CSIN101088|CSIN109631|CSIN104342|CSIN111989|CSIN110966|CSIN102000|CSIN109739|CSIN106070|CSIN108533|CSI…
	GO:0042692	6	3.2284e-08	4.433e-06	muscle cell differentiation	CSIN109631|CSIN101088|CSIN100584|CSIN106759|CSIN111294|CSIN100585|CSIN100560|CSIN101140|CSIN100582|CSIN100865|CSIN103762|CSIN103301|CSIN103477|CSIN106527|CSIN111322|CSIN107972|CSIN101401|CSIN107304|CSIN102193
	GO:0048468	6	3.7264e-08	4.8158e-06	cell development	CSIN109631|CSIN101088|CSIN101140|CSIN100865|CSIN101604|CSIN111989|CSIN104441|CSIN103301|CSIN105615|CSIN109593|CSIN100031|CSIN101494|CSIN109882|CSIN102889|CSIN106487|CSIN111452|CSIN105177|CSIN106560|CSIN107304|CSIN102193|CSIN110034|CSIN110638|CSIN100584|CSIN106759|CSIN111294|CSIN100585|CSIN100582|CSIN105268|CSIN103762|CSIN113207|CSIN101614|CSIN103477|CSIN106527|CSIN102753|CSIN100912|CSIN112310|CSI…
	GO:0048513	6	8.0651e-08	9.7782e-06	organ development	CSIN103486|CSIN102091|CSIN106906|CSIN101694|CSIN105615|CSIN109593|CSIN107037|CSIN103501|CSIN109882|CSIN105585|CSIN103346|CSIN102193|CSIN110034|CSIN109483|CSIN106430|CSIN107067|CSIN110283|CSIN103931|CSIN108189|CSIN102297|CSIN100202|CSIN111932|CSIN101775|CSIN101581|CSIN104805|CSIN103638|CSIN101604|CSIN100865|CSIN110964|CSIN102000|CSIN101001|CSIN107779|CSIN105177|CSIN106560|CSIN104650|CSIN100584|CSI…
	GO:0055002	8	8.4563e-08	9.7782e-06	striated muscle cell development	CSIN109631|CSIN101088|CSIN100584|CSIN106759|CSIN100585|CSIN101140|CSIN100582|CSIN100865|CSIN103762|CSIN103301|CSIN106527|CSIN107972|CSIN101401|CSIN107304|CSIN102193
	GO:0065008	4	1.13e-07	1.2414e-05	regulation of biological quality	CSIN104323|CSIN107695|CSIN101065|CSIN104469|CSIN105615|CSIN109593|CSIN107037|CSIN109882|CSIN105585|CSIN102889|CSIN112649|CSIN100366|CSIN106487|CSIN102193|CSIN110638|CSIN109483|CSIN108217|CSIN106430|CSIN101332|CSIN107479|CSIN110081|CSIN108563|CSIN100400|CSIN103125|CSIN112310|CSIN105744|CSIN108711|CSIN111021|CSIN102323|CSIN110545|CSIN109631|CSIN102676|CSIN101908|CSIN101140|CSIN107401|CSIN100865|CSI…
	GO:0055001	7	1.8594e-07	1.9453e-05	muscle cell development	CSIN109631|CSIN101088|CSIN100584|CSIN106759|CSIN100585|CSIN101140|CSIN100582|CSIN100865|CSIN103762|CSIN103301|CSIN106527|CSIN107972|CSIN101401|CSIN107304|CSIN102193
	GO:0003008	4	2.0448e-07	2.042e-05	system process	CSIN104805|CSIN107695|CSIN100860|CSIN107401|CSIN104469|CSIN102671|CSIN100865|CSIN110964|CSIN109593|CSIN102000|CSIN101494|CSIN103188|CSIN109882|CSIN102889|CSIN106487|CSIN100366|CSIN107159|CSIN102041|CSIN110558|CSIN102193|CSIN110638|CSIN111294|CSIN106858|CSIN101332|CSIN102032|CSIN100069|CSIN100400|CSIN103271|CSIN106527|CSIN110318|CSIN112310|CSIN107972|CSIN104562|CSIN105595|CSIN110545|CSIN110467|CSI…
	GO:0030029	4	5.4162e-07	4.9627e-05	actin filament-based process	CSIN109631|CSIN101088|CSIN100584|CSIN106102|CSIN104323|CSIN109483|CSIN100585|CSIN107143|CSIN101140|CSIN100582|CSIN105268|CSIN106858|CSIN103762|CSIN103301|CSIN103477|CSIN106527|CSIN102297|CSIN107972|CSIN101494|CSIN101401|CSIN107304|CSIN102193|CSIN110034
	GO:0007517	7	5.4213e-07	4.9627e-05	muscle organ development	CSIN100584|CSIN106759|CSIN104805|CSIN111294|CSIN100585|CSIN100560|CSIN100582|CSIN105268|CSIN100865|CSIN103762|CSIN110964|CSIN103477|CSIN111322|CSIN107972|CSIN111932|CSIN102193|CSIN101775
	GO:0050896	3	1.301e-06	0.00011433	response to stimulus	CSIN106440|CSIN108463|CSIN105615|CSIN109593|CSIN102393|CSIN107037|CSIN101494|CSIN109882|CSIN105586|CSIN100366|CSIN111452|CSIN109697|CSIN110638|CSIN109483|CSIN106430|CSIN105708|CSIN110081|CSIN108563|CSIN100400|CSIN103125|CSIN112310|CSIN112770|CSIN107099|CSIN105595|CSIN100202|CSIN105838|CSIN111776|CSIN102323|CSIN101581|CSIN101088|CSIN101908|CSIN107401|CSIN100865|CSIN104342|CSIN110966|CSIN109739|CSI…
	GO:0023052	3	1.3839e-06	0.00011517	signaling	CSIN106440|CSIN107073|CSIN106900|CSIN107695|CSIN104298|CSIN103062|CSIN103486|CSIN104469|CSIN105615|CSIN109593|CSIN107037|CSIN102393|CSIN100031|CSIN109882|CSIN102889|CSIN106487|CSIN111452|CSIN105929|CSIN102193|CSIN110638|CSIN109483|CSIN108217|CSIN107067|CSIN101964|CSIN101332|CSIN107479|CSIN103931|CSIN108563|CSIN108189|CSIN102560|CSIN103936|CSIN102297|CSIN112310|CSIN105744|CSIN105595|CSIN107099|CSI…
	GO:0030036	5	1.4153e-06	0.00011517	actin cytoskeleton organization	CSIN109631|CSIN101088|CSIN100584|CSIN106102|CSIN104323|CSIN109483|CSIN100585|CSIN107143|CSIN101140|CSIN100582|CSIN105268|CSIN103762|CSIN103301|CSIN103477|CSIN106527|CSIN102297|CSIN107972|CSIN101494|CSIN101401|CSIN107304|CSIN102193|CSIN110034
	GO:0071688	8	3.0362e-06	0.00022235	striated muscle myosin thick filament assembly	CSIN106527|CSIN100584|CSIN101088|CSIN109631|CSIN100585|CSIN100582|CSIN107304
	GO:0031034	7	3.0362e-06	0.00022235	myosin filament assembly	CSIN106527|CSIN100584|CSIN101088|CSIN109631|CSIN100585|CSIN100582|CSIN107304
	GO:0031033	6	3.0362e-06	0.00022235	myosin filament organization	CSIN106527|CSIN100584|CSIN101088|CSIN109631|CSIN100585|CSIN100582|CSIN107304
	GO:0032989	5	3.4521e-06	0.00024465	cellular component morphogenesis	CSIN101088|CSIN109631|CSIN101140|CSIN101604|CSIN111989|CSIN103301|CSIN109593|CSIN100031|CSIN109882|CSIN102889|CSIN106487|CSIN111452|CSIN106560|CSIN107304|CSIN102193|CSIN110638|CSIN100584|CSIN111294|CSIN100585|CSIN100582|CSIN105268|CSIN103762|CSIN101614|CSIN103477|CSIN106527|CSIN102753|CSIN112310|CSIN107972|CSIN104562|CSIN105595|CSIN101401|CSIN100202|CSIN111932
	GO:0016477	6	4.2675e-06	0.00029299	cell migration	CSIN100584|CSIN111294|CSIN100585|CSIN107143|CSIN103486|CSIN100582|CSIN100069|CSIN101614|CSIN101057|CSIN106113|CSIN103477|CSIN109593|CSIN106527|CSIN102297|CSIN107972|CSIN109882|CSIN103346|CSIN102193|CSIN101775|CSIN101807
	GO:0007218	8	8.4232e-06	0.00055133	neuropeptide signaling pathway	CSIN108217|CSIN103486|CSIN106394|CSIN108563|CSIN106393
	GO:0040039	7	8.5323e-06	0.00055133	inductive cell migration	CSIN100584|CSIN100585|CSIN107143|CSIN100582|CSIN106113|CSIN101775
	GO:0007267	5	9.0438e-06	0.00056185	cell-cell signaling	CSIN110638|CSIN107695|CSIN111195|CSIN107401|CSIN102671|CSIN105268|CSIN104469|CSIN101332|CSIN102032|CSIN100865|CSIN110964|CSIN105615|CSIN102000|CSIN109593|CSIN112310|CSIN104562|CSIN102889|CSIN105595|CSIN106487|CSIN107159|CSIN102041|CSIN110467|CSIN110545
	GO:0009605	4	9.2065e-06	0.00056185	response to external stimulus	CSIN107401|CSIN111989|CSIN107037|CSIN100031|CSIN109882|CSIN102889|CSIN106487|CSIN111452|CSIN106560|CSIN110638|CSIN109483|CSIN108966|CSIN105268|CSIN107479|CSIN101614|CSIN101057|CSIN103477|CSIN102753|CSIN112310|CSIN107972|CSIN104562|CSIN110424|CSIN100202|CSIN106394|CSIN106455|CSIN111932
	GO:0007268	6	1.3333e-05	0.0007917	synaptic transmission	CSIN110638|CSIN107695|CSIN107401|CSIN104469|CSIN101332|CSIN102032|CSIN102671|CSIN100865|CSIN110964|CSIN102000|CSIN109593|CSIN112310|CSIN104562|CSIN102889|CSIN105595|CSIN106487|CSIN107159|CSIN102041|CSIN110467|CSIN110545
	GO:0035637	4	1.933e-05	0.0010889	multicellular organismal signaling	CSIN110638|CSIN107695|CSIN107401|CSIN104469|CSIN101332|CSIN102032|CSIN102671|CSIN100865|CSIN110964|CSIN102000|CSIN109593|CSIN112310|CSIN104562|CSIN102889|CSIN105595|CSIN106487|CSIN107159|CSIN102041|CSIN102193|CSIN110467|CSIN110545
	GO:0019226	5	1.933e-05	0.0010889	transmission of nerve impulse	CSIN110638|CSIN107695|CSIN107401|CSIN104469|CSIN101332|CSIN102032|CSIN102671|CSIN100865|CSIN110964|CSIN102000|CSIN109593|CSIN112310|CSIN104562|CSIN102889|CSIN105595|CSIN106487|CSIN107159|CSIN102041|CSIN102193|CSIN110467|CSIN110545
	GO:0051239	4	2.1376e-05	0.0011741	regulation of multicellular organismal process	CSIN107404|CSIN107695|CSIN104298|CSIN100860|CSIN103638|CSIN103486|CSIN102091|CSIN101604|CSIN100865|CSIN104342|CSIN104441|CSIN110964|CSIN105615|CSIN109593|CSIN100031|CSIN101494|CSIN100960|CSIN103188|CSIN102889|CSIN106487|CSIN102193|CSIN110638|CSIN111294|CSIN100560|CSIN105268|CSIN110283|CSIN107479|CSIN103931|CSIN101614|CSIN102297|CSIN107972|CSIN100202|CSIN106455|CSIN110545
	GO:0010927	6	2.2401e-05	0.0012003	cellular component assembly involved in morphogenesis	CSIN109631|CSIN101088|CSIN100584|CSIN111294|CSIN100585|CSIN101140|CSIN100582|CSIN103762|CSIN103301|CSIN106527|CSIN107972|CSIN101401|CSIN102193|CSIN107304
	GO:0007399	6	2.4919e-05	0.0013035	nervous system development	CSIN111195|CSIN103486|CSIN100865|CSIN101604|CSIN111989|CSIN104441|CSIN105615|CSIN109593|CSIN102000|CSIN100031|CSIN102628|CSIN109882|CSIN101001|CSIN102889|CSIN106487|CSIN111452|CSIN105177|CSIN106560|CSIN102193|CSIN110638|CSIN109483|CSIN108966|CSIN106430|CSIN111294|CSIN105268|CSIN103931|CSIN101614|CSIN104971|CSIN101057|CSIN108189|CSIN103477|CSIN102753|CSIN102297|CSIN112310|CSIN107972|CSIN100833|CSI…
	GO:0000003	3	2.5692e-05	0.0013052	reproduction	CSIN109631|CSIN104298|CSIN102091|CSIN108070|CSIN108463|CSIN106906|CSIN106113|CSIN105615|CSIN103300|CSIN109593|CSIN101494|CSIN109739|CSIN102889|CSIN106487|CSIN110034|CSIN109697|CSIN100584|CSIN106759|CSIN111294|CSIN106430|CSIN100585|CSIN107143|CSIN112231|CSIN100582|CSIN107479|CSIN113207|CSIN101614|CSIN110081|CSIN108189|CSIN101057|CSIN100912|CSIN107972|CSIN112770|CSIN105595|CSIN108688|CSIN106086|CSI…
	GO:0007017	4	2.614e-05	0.0013052	microtubule-based process	CSIN106586|CSIN102671|CSIN102002|CSIN103083|CSIN106906|CSIN102513|CSIN103735|CSIN109739|CSIN102628|CSIN105757|CSIN101743|CSIN107159|CSIN101848|CSIN108369|CSIN105798|CSIN108871|CSIN110034|CSIN108966|CSIN101849|CSIN105268|CSIN112238|CSIN103477|CSIN107938|CSIN106476|CSIN105760|CSIN107099|CSIN103330|CSIN104219|CSIN105643|CSIN106086|CSIN106455|CSIN101854|CSIN101853
	GO:0007010	7	2.8075e-05	0.0013707	cytoskeleton organization	CSIN101088|CSIN109631|CSIN104323|CSIN101140|CSIN102002|CSIN103301|CSIN101494|CSIN109739|CSIN102628|CSIN101743|CSIN107304|CSIN102193|CSIN108871|CSIN110034|CSIN100584|CSIN106102|CSIN109483|CSIN100585|CSIN107143|CSIN100582|CSIN105268|CSIN103762|CSIN103477|CSIN106527|CSIN102297|CSIN110541|CSIN107972|CSIN106476|CSIN107099|CSIN101401|CSIN105643|CSIN106086|CSIN106455
	GO:0007154	4	3.2705e-05	0.001562	cell communication	CSIN107695|CSIN111195|CSIN104469|CSIN102671|CSIN107401|CSIN100865|CSIN110964|CSIN105615|CSIN109593|CSIN102000|CSIN102889|CSIN106487|CSIN107159|CSIN102041|CSIN102193|CSIN110638|CSIN108966|CSIN102032|CSIN101332|CSIN105268|CSIN112310|CSIN104562|CSIN110424|CSIN105595|CSIN100202|CSIN110545|CSIN110467
	GO:0048870	5	3.708e-05	0.0016858	cell motility	CSIN100584|CSIN111294|CSIN100585|CSIN107143|CSIN103486|CSIN100582|CSIN100069|CSIN101614|CSIN101057|CSIN106113|CSIN103477|CSIN109593|CSIN106527|CSIN102297|CSIN107972|CSIN109882|CSIN103346|CSIN102193|CSIN101775|CSIN101807
	GO:0044057	5	3.7966e-05	0.0016858	regulation of system process	CSIN107404|CSIN110638|CSIN103188|CSIN107695|CSIN102889|CSIN106487|CSIN100865|CSIN107479|CSIN102193|CSIN110964|CSIN110545|CSIN109593
	GO:0065007	3	3.8229e-05	0.0016858	biological regulation	CSIN106440|CSIN108931|CSIN107695|CSIN101065|CSIN104469|CSIN108853|CSIN102513|CSIN106113|CSIN105615|CSIN109593|CSIN104835|CSIN107037|CSIN102393|CSIN101494|CSIN109882|CSIN105585|CSIN112649|CSIN100366|CSIN111452|CSIN101265|CSIN102193|CSIN111319|CSIN110638|CSIN101634|CSIN109483|CSIN106430|CSIN105781|CSIN101332|CSIN105708|CSIN110283|CSIN103452|CSIN110081|CSIN108563|CSIN100400|CSIN103125|CSIN112310|CSI…
	GO:0008345	5	3.9516e-05	0.0016858	larval locomotory behavior	CSIN103188|CSIN102889|CSIN100202|CSIN106487
	GO:0060004	5	3.9516e-05	0.0016858	reflex	CSIN109483|CSIN102889|CSIN107401|CSIN106487
	GO:0007409	12	4.1115e-05	0.0016858	axonogenesis	CSIN110638|CSIN105268|CSIN101604|CSIN111989|CSIN101614|CSIN103477|CSIN102753|CSIN112310|CSIN107972|CSIN100031|CSIN104562|CSIN109882|CSIN102889|CSIN105595|CSIN100202|CSIN106487|CSIN111452|CSIN106560|CSIN111932
	GO:0051674	4	4.1276e-05	0.0016858	localization of cell	CSIN100584|CSIN111294|CSIN100585|CSIN107143|CSIN103486|CSIN100582|CSIN100069|CSIN101614|CSIN101057|CSIN106113|CSIN103477|CSIN109593|CSIN106527|CSIN102297|CSIN107972|CSIN109882|CSIN103346|CSIN102193|CSIN101775|CSIN101807
	GO:0006874	9	4.1436e-05	0.0016858	cellular calcium ion homeostasis	CSIN109631|CSIN107037|CSIN101908|CSIN112649|CSIN111021|CSIN107479|CSIN103762|CSIN110081|CSIN108999
	GO:0030534	4	4.2659e-05	0.001704	adult behavior	CSIN112310|CSIN106759|CSIN111294|CSIN102889|CSIN101140|CSIN112231|CSIN105595|CSIN106487|CSIN100865|CSIN111989|CSIN110467
	GO:0072503	8	5.3722e-05	0.0021076	cellular divalent inorganic cation homeostasis	CSIN109631|CSIN107037|CSIN101908|CSIN112649|CSIN111021|CSIN107479|CSIN103762|CSIN110081|CSIN108999
	GO:0048563	7	6.2345e-05	0.002403	post-embryonic organ morphogenesis	CSIN111294|CSIN103638|CSIN105268|CSIN103931|CSIN101614|CSIN110964|CSIN101057|CSIN109593|CSIN102753|CSIN107972|CSIN100202|CSIN102193|CSIN110034
	GO:0022008	6	6.4226e-05	0.0024043	neurogenesis	CSIN103486|CSIN101604|CSIN100865|CSIN111989|CSIN104441|CSIN105615|CSIN109593|CSIN100031|CSIN109882|CSIN102889|CSIN106487|CSIN111452|CSIN105177|CSIN106560|CSIN102193|CSIN110638|CSIN109483|CSIN111294|CSIN105268|CSIN103931|CSIN101614|CSIN101057|CSIN103477|CSIN102753|CSIN112310|CSIN107972|CSIN111043|CSIN104562|CSIN105595|CSIN100202|CSIN111932|CSIN110545
	GO:0048569	7	6.6216e-05	0.0024043	post-embryonic organ development	CSIN111294|CSIN103638|CSIN105268|CSIN103931|CSIN101614|CSIN110964|CSIN101057|CSIN109593|CSIN102753|CSIN107972|CSIN110424|CSIN100202|CSIN102193|CSIN110034
	GO:0051969	6	6.8944e-05	0.0024043	regulation of transmission of nerve impulse	CSIN107404|CSIN110638|CSIN107695|CSIN102889|CSIN106487|CSIN100865|CSIN107479|CSIN110964|CSIN110545
	GO:0050804	7	6.8944e-05	0.0024043	regulation of synaptic transmission	CSIN107404|CSIN110638|CSIN107695|CSIN102889|CSIN106487|CSIN100865|CSIN107479|CSIN110964|CSIN110545
	GO:0055074	10	6.8944e-05	0.0024043	calcium ion homeostasis	CSIN109631|CSIN107037|CSIN101908|CSIN112649|CSIN111021|CSIN107479|CSIN103762|CSIN110081|CSIN108999
	GO:0031644	6	6.8944e-05	0.0024043	regulation of neurological system process	CSIN107404|CSIN110638|CSIN107695|CSIN102889|CSIN106487|CSIN100865|CSIN107479|CSIN110964|CSIN110545
	GO:0009792	6	7.2964e-05	0.0025047	embryo development ending in birth or egg hatching	CSIN109631|CSIN104298|CSIN103486|CSIN101604|CSIN108463|CSIN106906|CSIN106113|CSIN109593|CSIN103420|CSIN107037|CSIN103501|CSIN111319|CSIN100584|CSIN100585|CSIN111294|CSIN100582|CSIN107143|CSIN110283|CSIN101614|CSIN103452|CSIN103477|CSIN102297|CSIN107972|CSIN104562|CSIN111320|CSIN112770|CSIN106394|CSIN106455|CSIN101777|CSIN101775
	GO:0048699	7	7.827e-05	0.0026455	generation of neurons	CSIN103486|CSIN101604|CSIN100865|CSIN111989|CSIN104441|CSIN105615|CSIN109593|CSIN100031|CSIN109882|CSIN102889|CSIN106487|CSIN111452|CSIN105177|CSIN106560|CSIN110638|CSIN109483|CSIN111294|CSIN105268|CSIN103931|CSIN101614|CSIN103477|CSIN102753|CSIN112310|CSIN107972|CSIN111043|CSIN104562|CSIN105595|CSIN100202|CSIN111932|CSIN110545
	GO:0007626	5	8.5016e-05	0.0027905	locomotory behavior	CSIN106759|CSIN112231|CSIN101140|CSIN103486|CSIN100865|CSIN111989|CSIN103188|CSIN105595|CSIN102889|CSIN106487|CSIN100202|CSIN105838|CSIN110467
	GO:0006898	7	8.5402e-05	0.0027905	receptor-mediated endocytosis	CSIN100584|CSIN109631|CSIN111320|CSIN100585|CSIN109739|CSIN107143|CSIN100582|CSIN106906|CSIN106113|CSIN101775
	GO:0007411	13	8.7001e-05	0.0027905	axon guidance	CSIN110638|CSIN105268|CSIN111989|CSIN101614|CSIN103477|CSIN102753|CSIN112310|CSIN107972|CSIN100031|CSIN104562|CSIN109882|CSIN100202|CSIN111452|CSIN106560|CSIN111932
	GO:0072507	9	8.7639e-05	0.0027905	divalent inorganic cation homeostasis	CSIN109631|CSIN107037|CSIN101908|CSIN112649|CSIN111021|CSIN107479|CSIN103762|CSIN110081|CSIN108999
	GO:0050877	5	0.00010603	0.0033278	neurological system process	CSIN107695|CSIN104469|CSIN102671|CSIN107401|CSIN100865|CSIN110964|CSIN109593|CSIN102000|CSIN101494|CSIN103188|CSIN102889|CSIN106487|CSIN102041|CSIN107159|CSIN110558|CSIN102193|CSIN110638|CSIN102032|CSIN101332|CSIN100069|CSIN100400|CSIN112310|CSIN107972|CSIN104562|CSIN105595|CSIN110545|CSIN110467
	GO:0007610	4	0.0001187	0.003673	behavior	CSIN109483|CSIN106759|CSIN108217|CSIN111294|CSIN103486|CSIN112231|CSIN101140|CSIN100865|CSIN108070|CSIN111989|CSIN109593|CSIN103420|CSIN112310|CSIN101494|CSIN103188|CSIN102889|CSIN105595|CSIN100202|CSIN106487|CSIN105838|CSIN106455|CSIN110467|CSIN109697
	GO:0009791	5	0.00013749	0.0041952	post-embryonic development	CSIN109631|CSIN100584|CSIN108217|CSIN111294|CSIN100585|CSIN104298|CSIN103638|CSIN107143|CSIN102091|CSIN100582|CSIN105268|CSIN103931|CSIN106906|CSIN101614|CSIN110964|CSIN101057|CSIN106113|CSIN109593|CSIN102753|CSIN107972|CSIN100202|CSIN102193|CSIN110034|CSIN101775
	GO:0042060	6	0.00015429	0.0044925	wound healing	CSIN102297|CSIN107972|CSIN102676|CSIN107911|CSIN109882|CSIN103486|CSIN106241|CSIN102323|CSIN100069|CSIN105899
	GO:0051780	8	0.00015472	0.0044925	behavioral response to nutrient	CSIN109483|CSIN102889|CSIN106487
	GO:0007637	6	0.00015472	0.0044925	proboscis extension reflex	CSIN109483|CSIN102889|CSIN106487
	GO:0001505	7	0.00015541	0.0044925	regulation of neurotransmitter levels	CSIN110638|CSIN104562|CSIN107695|CSIN102032|CSIN101332|CSIN104469|CSIN100865|CSIN102041|CSIN110467|CSIN110545|CSIN102000
	GO:0040007	3	0.00015837	0.0045186	growth	CSIN109631|CSIN100584|CSIN100585|CSIN107143|CSIN102091|CSIN100582|CSIN101614|CSIN105899|CSIN110081|CSIN106113|CSIN102297|CSIN104835|CSIN107972|CSIN109739|CSIN105744|CSIN102889|CSIN105595|CSIN106487|CSIN101775
	GO:0006935	5	0.00016246	0.0045759	chemotaxis	CSIN110638|CSIN105268|CSIN111989|CSIN101614|CSIN103477|CSIN102753|CSIN112310|CSIN107972|CSIN100031|CSIN104562|CSIN109882|CSIN100202|CSIN111452|CSIN106560|CSIN111932
	GO:0007560	8	0.00017067	0.0047464	imaginal disc morphogenesis	CSIN102753|CSIN107972|CSIN111294|CSIN100202|CSIN105268|CSIN103931|CSIN101614|CSIN102193|CSIN101057|CSIN110964|CSIN110034|CSIN109593
	GO:0040008	4	0.00017984	0.0049388	regulation of growth	CSIN110638|CSIN108966|CSIN104298|CSIN100860|CSIN102091|CSIN105268|CSIN107479|CSIN104342|CSIN106906|CSIN106113|CSIN109593|CSIN103420|CSIN100031|CSIN100202|CSIN105929|CSIN108822|CSIN110467|CSIN101775|CSIN101807|CSIN111319
	GO:0031175	10	0.00019845	0.0053377	neuron projection development	CSIN110638|CSIN105268|CSIN100865|CSIN101604|CSIN111989|CSIN101614|CSIN104441|CSIN103477|CSIN102753|CSIN112310|CSIN107972|CSIN100031|CSIN104562|CSIN109882|CSIN102889|CSIN105595|CSIN100202|CSIN106487|CSIN111452|CSIN106560|CSIN111932
	GO:0009887	7	0.00019922	0.0053377	organ morphogenesis	CSIN103638|CSIN103486|CSIN110964|CSIN105615|CSIN109593|CSIN109882|CSIN105177|CSIN106560|CSIN102193|CSIN110034|CSIN111294|CSIN100560|CSIN105268|CSIN110283|CSIN103931|CSIN103762|CSIN101614|CSIN105899|CSIN101057|CSIN102297|CSIN102753|CSIN107972|CSIN111043|CSIN100202|CSIN106394|CSIN101807
	GO:0030182	8	0.00021389	0.0056616	neuron differentiation	CSIN101604|CSIN100865|CSIN111989|CSIN104441|CSIN105615|CSIN109593|CSIN100031|CSIN109882|CSIN102889|CSIN106487|CSIN111452|CSIN105177|CSIN106560|CSIN110638|CSIN111294|CSIN105268|CSIN101614|CSIN103477|CSIN102753|CSIN112310|CSIN111043|CSIN107972|CSIN104562|CSIN105595|CSIN100202|CSIN111932
	GO:0007186	7	0.0002205	0.0057671	G-protein coupled receptor protein signaling pathway	CSIN109483|CSIN102676|CSIN108217|CSIN103486|CSIN108563|CSIN106178|CSIN102393|CSIN111043|CSIN101888|CSIN106394|CSIN106078|CSIN106455|CSIN110558|CSIN106393
	GO:0010033	5	0.00022536	0.0058248	response to organic substance	CSIN101088|CSIN109631|CSIN106440|CSIN105615|CSIN108533|CSIN102889|CSIN112012|CSIN106487|CSIN100366|CSIN105929|CSIN111294|CSIN106430|CSIN112231|CSIN107479|CSIN113207|CSIN100233|CSIN110081|CSIN110915|CSIN100400|CSIN103271|CSIN100833|CSIN105744|CSIN110424|CSIN105595|CSIN108688
	GO:0050801	7	0.0002309	0.0058986	ion homeostasis	CSIN109631|CSIN101908|CSIN107479|CSIN103762|CSIN110081|CSIN112310|CSIN107037|CSIN105744|CSIN111021|CSIN102889|CSIN112649|CSIN106487|CSIN110467|CSIN102193|CSIN108999
	GO:0048878	6	0.00024397	0.0061609	chemical homeostasis	CSIN109631|CSIN101908|CSIN107479|CSIN103762|CSIN112707|CSIN110081|CSIN105615|CSIN103125|CSIN107037|CSIN112310|CSIN105744|CSIN112649|CSIN111021|CSIN102889|CSIN106487|CSIN110467|CSIN102193|CSIN108999
	GO:0006873	6	0.00024919	0.0062213	cellular ion homeostasis	CSIN109631|CSIN101908|CSIN107479|CSIN103762|CSIN110081|CSIN112310|CSIN107037|CSIN111021|CSIN102889|CSIN112649|CSIN106487|CSIN110467|CSIN102193|CSIN108999
	GO:0030537	4	0.00025363	0.0062516	larval behavior	CSIN103188|CSIN102889|CSIN100202|CSIN106487
	GO:0009888	5	0.0002561	0.0062516	tissue development	CSIN103486|CSIN101604|CSIN100865|CSIN106906|CSIN104441|CSIN101694|CSIN105615|CSIN103301|CSIN109593|CSIN101494|CSIN109882|CSIN102193|CSIN110034|CSIN106759|CSIN111294|CSIN100560|CSIN107067|CSIN105268|CSIN103762|CSIN107183|CSIN101614|CSIN105899|CSIN103477|CSIN102297|CSIN111322|CSIN107972|CSIN100833|CSIN106394|CSIN101777|CSIN101807
	GO:0042592	5	0.00027948	0.0067113	homeostatic process	CSIN109631|CSIN101908|CSIN101065|CSIN110964|CSIN105615|CSIN107037|CSIN105585|CSIN102889|CSIN112649|CSIN106487|CSIN100366|CSIN107779|CSIN102193|CSIN111294|CSIN107479|CSIN103762|CSIN112707|CSIN110081|CSIN103125|CSIN112310|CSIN101508|CSIN105744|CSIN111021|CSIN110467|CSIN108999
	GO:0055082	5	0.00028104	0.0067113	cellular chemical homeostasis	CSIN109631|CSIN101908|CSIN107479|CSIN103762|CSIN110081|CSIN112310|CSIN107037|CSIN111021|CSIN102889|CSIN112649|CSIN106487|CSIN110467|CSIN102193|CSIN108999
	GO:0035114	7	0.00029488	0.006966	imaginal disc-derived appendage morphogenesis	CSIN102753|CSIN107972|CSIN111294|CSIN100202|CSIN105268|CSIN103931|CSIN101614|CSIN102193|CSIN110964|CSIN110034|CSIN109593
	GO:0006928	4	0.0003593	0.008238	cellular component movement	CSIN100584|CSIN111294|CSIN100585|CSIN107143|CSIN103486|CSIN100582|CSIN100069|CSIN101614|CSIN101057|CSIN106113|CSIN103477|CSIN109593|CSIN106527|CSIN102297|CSIN107972|CSIN109882|CSIN103346|CSIN102193|CSIN101775|CSIN101807
	GO:0048667	10	0.00035996	0.008238	cell morphogenesis involved in neuron differentiation	CSIN110638|CSIN105268|CSIN101604|CSIN111989|CSIN101614|CSIN103477|CSIN102753|CSIN112310|CSIN107972|CSIN100031|CSIN104562|CSIN109882|CSIN102889|CSIN105595|CSIN100202|CSIN106487|CSIN111452|CSIN106560|CSIN111932
	GO:0042330	4	0.00035997	0.008238	taxis	CSIN110638|CSIN105268|CSIN111989|CSIN101614|CSIN103477|CSIN102753|CSIN112310|CSIN107972|CSIN100031|CSIN104562|CSIN109882|CSIN100202|CSIN111452|CSIN106560|CSIN111932
	GO:0048737	6	0.00039714	0.0089949	imaginal disc-derived appendage development	CSIN102753|CSIN107972|CSIN111294|CSIN100202|CSIN105268|CSIN103931|CSIN101614|CSIN102193|CSIN110964|CSIN110034|CSIN109593
	GO:0030855	6	0.0004232	0.0093022	epithelial cell differentiation	CSIN102297|CSIN107972|CSIN100833|CSIN107183|CSIN101614|CSIN101694|CSIN105615|CSIN109593
	GO:0048812	11	0.00042727	0.0093022	neuron projection morphogenesis	CSIN110638|CSIN105268|CSIN101604|CSIN111989|CSIN101614|CSIN103477|CSIN102753|CSIN112310|CSIN107972|CSIN100031|CSIN104562|CSIN109882|CSIN102889|CSIN105595|CSIN100202|CSIN106487|CSIN111452|CSIN106560|CSIN111932
	GO:0008344	5	0.00042764	0.0093022	adult locomotory behavior	CSIN106759|CSIN102889|CSIN101140|CSIN106487|CSIN100865|CSIN111989|CSIN110467
	GO:0009408	5	0.00042764	0.0093022	response to heat	CSIN107911|CSIN105708|CSIN100366|CSIN106959|CSIN100048|CSIN107111|CSIN105929
Class D	GO:0019219	7	3.4238e-20	7.7115e-17	regulation of nucleobase, nucleoside, nucleotide and nucleic acid metabolic process	CSIN113311|CSIN101927|CSIN113611|CSIN105484|CSIN107896|CSIN105419|CSIN105110|CSIN100700|CSIN104635|CSIN107526|CSIN106341|CSIN104981|CSIN102514|CSIN107083|CSIN107327|CSIN105589|CSIN109599|CSIN109816|CSIN111456|CSIN110439|CSIN111139|CSIN109814|CSIN112466|CSIN109197|CSIN105963|CSIN103316|CSIN107123|CSIN107889|CSIN104452|CSIN105407|CSIN104979|CSIN101334|CSIN107751|CSIN100406|CSIN111647|CSIN110395|CSI…
	GO:0051171	5	5.6066e-20	7.7115e-17	regulation of nitrogen compound metabolic process	CSIN113311|CSIN101927|CSIN113611|CSIN105484|CSIN107896|CSIN105419|CSIN105110|CSIN100700|CSIN104635|CSIN107526|CSIN106341|CSIN104981|CSIN102514|CSIN107083|CSIN107327|CSIN105589|CSIN109599|CSIN109816|CSIN111456|CSIN110439|CSIN111139|CSIN109814|CSIN112466|CSIN109197|CSIN105963|CSIN103316|CSIN107123|CSIN107889|CSIN104452|CSIN105407|CSIN104979|CSIN101334|CSIN107751|CSIN100406|CSIN111647|CSIN110395|CSI…
	GO:0051252	9	8.2919e-20	7.7115e-17	regulation of RNA metabolic process	CSIN113311|CSIN101927|CSIN113611|CSIN107896|CSIN105419|CSIN105110|CSIN100700|CSIN104635|CSIN107526|CSIN104981|CSIN102514|CSIN107083|CSIN107327|CSIN109599|CSIN109816|CSIN111456|CSIN110439|CSIN111139|CSIN109814|CSIN112466|CSIN109197|CSIN105963|CSIN103316|CSIN107889|CSIN104979|CSIN101334|CSIN107751|CSIN100406|CSIN111647|CSIN110395|CSIN108768|CSIN108567|CSIN104700|CSIN101485|CSIN101833|CSIN112319|CSI…
	GO:0050794	4	1.1593e-19	8.086e-17	regulation of cellular process	CSIN103799|CSIN100265|CSIN100881|CSIN106746|CSIN101927|CSIN105484|CSIN107896|CSIN113059|CSIN109052|CSIN108034|CSIN104635|CSIN106341|CSIN107083|CSIN105589|CSIN109816|CSIN111456|CSIN103244|CSIN105200|CSIN100469|CSIN111139|CSIN101936|CSIN109814|CSIN111315|CSIN111861|CSIN110636|CSIN109197|CSIN107889|CSIN112397|CSIN104452|CSIN101334|CSIN103459|CSIN104644|CSIN108766|CSIN100878|CSIN111647|CSIN110395|CSI…
	GO:0060255	5	2.2816e-19	1.2731e-16	regulation of macromolecule metabolic process	CSIN113311|CSIN101927|CSIN113611|CSIN107896|CSIN105484|CSIN105419|CSIN105110|CSIN100700|CSIN104635|CSIN107526|CSIN104981|CSIN102514|CSIN105589|CSIN107083|CSIN107327|CSIN109599|CSIN109816|CSIN111456|CSIN110439|CSIN111139|CSIN101936|CSIN109814|CSIN111861|CSIN112466|CSIN105018|CSIN105963|CSIN109197|CSIN103507|CSIN107889|CSIN103316|CSIN107123|CSIN112397|CSIN104979|CSIN101334|CSIN104644|CSIN107751|CSI…
	GO:0010468	6	3.2738e-19	1.4545e-16	regulation of gene expression	CSIN113311|CSIN101927|CSIN113611|CSIN107896|CSIN105419|CSIN105110|CSIN100700|CSIN104635|CSIN107526|CSIN104981|CSIN102514|CSIN107083|CSIN107327|CSIN109599|CSIN109816|CSIN111456|CSIN110439|CSIN111139|CSIN109814|CSIN112466|CSIN105018|CSIN109197|CSIN105963|CSIN103507|CSIN103316|CSIN107889|CSIN112397|CSIN104979|CSIN101334|CSIN107751|CSIN100406|CSIN111647|CSIN108768|CSIN108567|CSIN104700|CSIN101485|CSI…
	GO:0010556	6	7.7184e-19	2.6918e-16	regulation of macromolecule biosynthetic process	CSIN113311|CSIN101927|CSIN113611|CSIN105484|CSIN107896|CSIN105419|CSIN105110|CSIN100700|CSIN104635|CSIN107526|CSIN104981|CSIN102514|CSIN107327|CSIN109599|CSIN109816|CSIN111456|CSIN110439|CSIN111139|CSIN109814|CSIN112466|CSIN109197|CSIN105963|CSIN103316|CSIN107123|CSIN107889|CSIN112397|CSIN104979|CSIN101334|CSIN107751|CSIN100406|CSIN111647|CSIN108768|CSIN108567|CSIN104700|CSIN101485|CSIN101833|CSI…
	GO:0031326	6	9.9606e-19	3.0878e-16	regulation of cellular biosynthetic process	CSIN113311|CSIN101927|CSIN113611|CSIN105484|CSIN107896|CSIN105419|CSIN105110|CSIN100700|CSIN104635|CSIN107526|CSIN104981|CSIN102514|CSIN107327|CSIN109599|CSIN109816|CSIN111456|CSIN110439|CSIN111139|CSIN109814|CSIN112466|CSIN109197|CSIN105963|CSIN103316|CSIN107123|CSIN107889|CSIN112397|CSIN104979|CSIN101334|CSIN107751|CSIN100406|CSIN111647|CSIN108768|CSIN108567|CSIN104700|CSIN101485|CSIN101833|CSI…
	GO:0009889	5	2.047e-18	5.7112e-16	regulation of biosynthetic process	CSIN113311|CSIN101927|CSIN113611|CSIN105484|CSIN107896|CSIN105419|CSIN105110|CSIN100700|CSIN104635|CSIN107526|CSIN104981|CSIN102514|CSIN107327|CSIN109599|CSIN109816|CSIN111456|CSIN110439|CSIN111139|CSIN109814|CSIN112466|CSIN109197|CSIN105963|CSIN103316|CSIN107123|CSIN107889|CSIN112397|CSIN104979|CSIN101334|CSIN107751|CSIN100406|CSIN111647|CSIN108768|CSIN108567|CSIN104700|CSIN101485|CSIN101833|CSI…
	GO:0006355	11	2.4775e-18	6.2838e-16	regulation of transcription, DNA-dependent	CSIN113311|CSIN101927|CSIN107896|CSIN113611|CSIN105419|CSIN105110|CSIN100700|CSIN104635|CSIN107526|CSIN104981|CSIN102514|CSIN107327|CSIN109599|CSIN109816|CSIN111456|CSIN110439|CSIN111139|CSIN109814|CSIN112466|CSIN109197|CSIN105963|CSIN103316|CSIN107889|CSIN104979|CSIN101334|CSIN107751|CSIN100406|CSIN111647|CSIN108768|CSIN108567|CSIN104700|CSIN101485|CSIN101833|CSIN108668|CSIN112319|CSIN101580|CSI…
	GO:0031323	5	4.7882e-18	1.1133e-15	regulation of cellular metabolic process	CSIN113311|CSIN101927|CSIN113611|CSIN107896|CSIN105484|CSIN105419|CSIN105110|CSIN100700|CSIN104635|CSIN107526|CSIN106341|CSIN104981|CSIN102514|CSIN105589|CSIN107083|CSIN107327|CSIN109599|CSIN109816|CSIN111456|CSIN110439|CSIN111139|CSIN101936|CSIN109814|CSIN111861|CSIN112466|CSIN105963|CSIN109197|CSIN107889|CSIN103316|CSIN107123|CSIN112397|CSIN104452|CSIN105407|CSIN104979|CSIN101334|CSIN104644|CSI…
	GO:0080090	5	5.4743e-18	1.1749e-15	regulation of primary metabolic process	CSIN113311|CSIN101927|CSIN113611|CSIN107896|CSIN105484|CSIN105419|CSIN105110|CSIN100700|CSIN104635|CSIN107526|CSIN106341|CSIN104981|CSIN102514|CSIN105589|CSIN107083|CSIN107327|CSIN109599|CSIN109816|CSIN111456|CSIN110439|CSIN111139|CSIN101936|CSIN109814|CSIN111861|CSIN112466|CSIN105963|CSIN109197|CSIN107889|CSIN103316|CSIN107123|CSIN112397|CSIN104452|CSIN105407|CSIN104979|CSIN101334|CSIN104644|CSI…
	GO:0050789	4	1.5421e-17	3.0732e-15	regulation of biological process	CSIN103799|CSIN100265|CSIN100881|CSIN106746|CSIN101927|CSIN105484|CSIN107896|CSIN113059|CSIN109052|CSIN108034|CSIN104635|CSIN106341|CSIN107083|CSIN105589|CSIN109816|CSIN111456|CSIN108038|CSIN103244|CSIN105200|CSIN100469|CSIN111139|CSIN101936|CSIN109814|CSIN111315|CSIN111861|CSIN110636|CSIN109197|CSIN107889|CSIN112397|CSIN104452|CSIN105494|CSIN101334|CSIN103459|CSIN104644|CSIN108766|CSIN100878|CSI…
	GO:0065007	3	1.148e-16	2.1353e-14	biological regulation	CSIN103799|CSIN100265|CSIN100881|CSIN106746|CSIN101927|CSIN105484|CSIN107896|CSIN113059|CSIN109052|CSIN108034|CSIN104635|CSIN106341|CSIN101523|CSIN107083|CSIN105589|CSIN109816|CSIN111456|CSIN108038|CSIN103244|CSIN105200|CSIN100469|CSIN111139|CSIN101936|CSIN109814|CSIN111315|CSIN111861|CSIN110636|CSIN109197|CSIN107889|CSIN112397|CSIN104452|CSIN105494|CSIN101334|CSIN103459|CSIN104644|CSIN108766|CSI…
	GO:0019222	4	1.9362e-16	3.3763e-14	regulation of metabolic process	CSIN101927|CSIN105484|CSIN107896|CSIN104635|CSIN106341|CSIN107083|CSIN105589|CSIN111456|CSIN109816|CSIN111139|CSIN101936|CSIN111861|CSIN109814|CSIN109197|CSIN107889|CSIN112397|CSIN104452|CSIN101334|CSIN104644|CSIN111647|CSIN110395|CSIN108768|CSIN108567|CSIN104700|CSIN101833|CSIN108668|CSIN105182|CSIN101649|CSIN110257|CSIN105737|CSIN101641|CSIN101503|CSIN103979|CSIN104204|CSIN111334|CSIN110269|CSI…
	GO:0032774	9	3.7688e-09	6.1464e-07	RNA biosynthetic process	CSIN113311|CSIN113611|CSIN105419|CSIN110884|CSIN100694|CSIN100529|CSIN103168|CSIN107327|CSIN101762|CSIN109816|CSIN111456|CSIN102807|CSIN110439|CSIN105925|CSIN111139|CSIN112466|CSIN103316|CSIN102366|CSIN105446|CSIN107751|CSIN100406|CSIN110788|CSIN111647|CSIN106409|CSIN107710|CSIN106676|CSIN104316|CSIN112493|CSIN100735|CSIN101485|CSIN104741|CSIN112319|CSIN108668|CSIN112631|CSIN101443|CSIN106569|CSI…
	GO:0006351	10	3.9654e-09	6.1464e-07	transcription, DNA-dependent	CSIN113311|CSIN113611|CSIN105419|CSIN110884|CSIN100694|CSIN100529|CSIN103168|CSIN107327|CSIN101762|CSIN109816|CSIN111456|CSIN102807|CSIN110439|CSIN105925|CSIN111139|CSIN112466|CSIN103316|CSIN102366|CSIN105446|CSIN107751|CSIN100406|CSIN110788|CSIN111647|CSIN106409|CSIN107710|CSIN106676|CSIN104316|CSIN112493|CSIN100735|CSIN101485|CSIN104741|CSIN112319|CSIN108668|CSIN112631|CSIN101443|CSIN106569|CSI…
	GO:0090304	7	9.6043e-08	1.4103e-05	nucleic acid metabolic process	CSIN113311|CSIN113611|CSIN101929|CSIN105419|CSIN102851|CSIN112983|CSIN101529|CSIN108464|CSIN101523|CSIN111130|CSIN105309|CSIN107083|CSIN107327|CSIN112321|CSIN109599|CSIN109816|CSIN101720|CSIN111456|CSIN110439|CSIN111458|CSIN113561|CSIN111139|CSIN109713|CSIN100683|CSIN105018|CSIN112466|CSIN105963|CSIN103316|CSIN112397|CSIN103022|CSIN101076|CSIN107751|CSIN100406|CSIN110119|CSIN111647|CSIN108451|CSI…
	GO:0051276	7	1.1512e-07	1.6059e-05	chromosome organization	CSIN102694|CSIN106885|CSIN109450|CSIN104635|CSIN109451|CSIN104364|CSIN101523|CSIN104395|CSIN111130|CSIN103851|CSIN110636|CSIN105963|CSIN103316|CSIN108002|CSIN107751|CSIN107711|CSIN107710|CSIN104316|CSIN106067|CSIN104748|CSIN104747|CSIN108668|CSIN112319|CSIN104548|CSIN109474|CSIN111197|CSIN107192|CSIN109244|CSIN112184|CSIN112341|CSIN105948|CSIN102245|CSIN111334|CSIN109203|CSIN111992|CSIN110269|CSI…
	GO:0051716	4	2.7685e-07	3.6781e-05	cellular response to stimulus	CSIN102655|CSIN100265|CSIN103037|CSIN100881|CSIN110842|CSIN109366|CSIN105010|CSIN105011|CSIN101927|CSIN109052|CSIN108034|CSIN107526|CSIN105309|CSIN109599|CSIN111456|CSIN103244|CSIN105200|CSIN100469|CSIN102310|CSIN103505|CSIN110838|CSIN109814|CSIN111315|CSIN100683|CSIN103030|CSIN111861|CSIN112466|CSIN105018|CSIN104151|CSIN103507|CSIN106939|CSIN107122|CSIN105407|CSIN103459|CSIN110539|CSIN104644|CSI…
	GO:0006325	8	3.084e-07	3.9111e-05	chromatin organization	CSIN109474|CSIN106885|CSIN102694|CSIN107192|CSIN109244|CSIN109450|CSIN109451|CSIN104635|CSIN104364|CSIN112184|CSIN111130|CSIN112341|CSIN105948|CSIN102245|CSIN111334|CSIN109203|CSIN105963|CSIN108002|CSIN111992|CSIN103316|CSIN109832|CSIN110269|CSIN109562|CSIN107751|CSIN104474|CSIN101617|CSIN104629|CSIN107711|CSIN107710|CSIN111994|CSIN111995|CSIN104316|CSIN112434|CSIN111148|CSIN112435|CSIN104748|CSI…
	GO:0007165	5	1.0194e-06	0.00012366	signal transduction	CSIN100265|CSIN102655|CSIN103037|CSIN100881|CSIN110842|CSIN109366|CSIN101927|CSIN109052|CSIN107526|CSIN103244|CSIN105200|CSIN100469|CSIN103505|CSIN102310|CSIN110838|CSIN103030|CSIN111315|CSIN109814|CSIN104151|CSIN112466|CSIN103507|CSIN106939|CSIN107122|CSIN105407|CSIN104644|CSIN105000|CSIN110539|CSIN103459|CSIN108766|CSIN111647|CSIN107023|CSIN109408|CSIN110540|CSIN106641|CSIN112311|CSIN101485|CSI…
	GO:0006468	8	1.3651e-06	0.0001587	protein phosphorylation	CSIN103037|CSIN113082|CSIN103584|CSIN113059|CSIN101974|CSIN109595|CSIN100535|CSIN107030|CSIN112845|CSIN109223|CSIN110228|CSIN107982|CSIN103244|CSIN100683|CSIN102881|CSIN108002|CSIN104644|CSIN106406|CSIN100878|CSIN108393|CSIN103312|CSIN107023|CSIN112544|CSIN102822|CSIN109408|CSIN106641|CSIN102817|CSIN111703|CSIN104795|CSIN111678|CSIN103115|CSIN108407|CSIN102837|CSIN102933|CSIN112143|CSIN111240|CSI…
	GO:0051056	8	1.8787e-06	0.00020966	regulation of small GTPase mediated signal transduction	CSIN102655|CSIN111703|CSIN108051|CSIN104133|CSIN111240|CSIN106341|CSIN108383|CSIN104424|CSIN107821|CSIN105921|CSIN111888|CSIN106575|CSIN106939|CSIN106574|CSIN107122|CSIN104312|CSIN104452|CSIN107233|CSIN108964|CSIN105407|CSIN106163|CSIN109953|CSIN113022|CSIN112493|CSIN104848|CSIN108456|CSIN101584|CSIN104707|CSIN103231|CSIN105182|CSIN110647
	GO:0006259	8	2.0438e-06	0.00021931	DNA metabolic process	CSIN106885|CSIN102694|CSIN101929|CSIN109450|CSIN109451|CSIN108464|CSIN104423|CSIN101523|CSIN111130|CSIN105309|CSIN107327|CSIN109599|CSIN101720|CSIN111456|CSIN111458|CSIN102168|CSIN100683|CSIN105963|CSIN109543|CSIN105446|CSIN101076|CSIN103022|CSIN107751|CSIN110119|CSIN108451|CSIN106776|CSIN108118|CSIN102112|CSIN101486|CSIN102873|CSIN104016|CSIN108210|CSIN101279|CSIN112007|CSIN112775|CSIN104548|CSI…
	GO:0071824	6	3.4385e-06	0.00035531	protein-DNA complex subunit organization	CSIN111992|CSIN102694|CSIN109562|CSIN104629|CSIN109450|CSIN109451|CSIN111994|CSIN111995|CSIN111130|CSIN105948|CSIN111148|CSIN112434|CSIN112435|CSIN104748|CSIN112433|CSIN110636|CSIN105963
	GO:0048583	4	4.6035e-06	0.00045871	regulation of response to stimulus	CSIN100265|CSIN102655|CSIN111721|CSIN110842|CSIN106746|CSIN113611|CSIN100695|CSIN102022|CSIN107526|CSIN106341|CSIN109223|CSIN104424|CSIN105921|CSIN109816|CSIN102783|CSIN111031|CSIN110838|CSIN103507|CSIN107138|CSIN106575|CSIN106939|CSIN106574|CSIN107122|CSIN104312|CSIN104452|CSIN100542|CSIN107233|CSIN105407|CSIN104644|CSIN100406|CSIN111647|CSIN106305|CSIN106163|CSIN109953|CSIN108118|CSIN106676|CSI…
	GO:0023052	3	1.0373e-05	0.00099797	signaling	CSIN100265|CSIN102655|CSIN103037|CSIN100881|CSIN110842|CSIN109366|CSIN101927|CSIN109052|CSIN107526|CSIN103244|CSIN105200|CSIN100469|CSIN103505|CSIN102310|CSIN110838|CSIN109814|CSIN111315|CSIN103030|CSIN104151|CSIN110636|CSIN112466|CSIN103507|CSIN106939|CSIN107122|CSIN105407|CSIN103459|CSIN104644|CSIN105000|CSIN107751|CSIN110539|CSIN108766|CSIN111647|CSIN107023|CSIN109408|CSIN110540|CSIN106641|CSI…
	GO:0050896	3	1.1618e-05	0.0010661	response to stimulus	CSIN100265|CSIN100881|CSIN106746|CSIN107894|CSIN101927|CSIN105484|CSIN108034|CSIN109052|CSIN108759|CSIN100167|CSIN101126|CSIN105309|CSIN111456|CSIN103244|CSIN105200|CSIN100469|CSIN100683|CSIN111861|CSIN111315|CSIN109814|CSIN105494|CSIN104644|CSIN103459|CSIN108766|CSIN111647|CSIN110080|CSIN109408|CSIN105215|CSIN101139|CSIN110746|CSIN104707|CSIN105182|CSIN109909|CSIN108341|CSIN101649|CSIN105739|CSI…
	GO:0065004	8	1.1845e-05	0.0010661	protein-DNA complex assembly	CSIN111992|CSIN102694|CSIN109562|CSIN104629|CSIN109450|CSIN109451|CSIN111994|CSIN111995|CSIN111130|CSIN111148|CSIN112434|CSIN112435|CSIN104748|CSIN112433|CSIN110636|CSIN105963
	GO:0034728	9	1.4446e-05	0.0012283	nucleosome organization	CSIN111992|CSIN102694|CSIN109562|CSIN104629|CSIN109450|CSIN109451|CSIN111994|CSIN111995|CSIN111130|CSIN105948|CSIN111148|CSIN112434|CSIN112435|CSIN112433|CSIN105963
	GO:0016570	8	1.4969e-05	0.0012283	histone modification	CSIN108002|CSIN109474|CSIN106885|CSIN102694|CSIN109832|CSIN110269|CSIN104474|CSIN101617|CSIN104364|CSIN107710|CSIN104316|CSIN112184|CSIN112341|CSIN105948|CSIN104748|CSIN104747|CSIN108668|CSIN106624|CSIN111334|CSIN109203|CSIN104548|CSIN106083|CSIN105963
	GO:0016569	10	1.4969e-05	0.0012283	covalent chromatin modification	CSIN108002|CSIN109474|CSIN106885|CSIN102694|CSIN109832|CSIN110269|CSIN104474|CSIN101617|CSIN104364|CSIN107710|CSIN104316|CSIN112184|CSIN112341|CSIN105948|CSIN104748|CSIN104747|CSIN108668|CSIN106624|CSIN111334|CSIN109203|CSIN104548|CSIN106083|CSIN105963
	GO:0045944	13	1.6138e-05	0.0012864	positive regulation of transcription from RNA polymerase II promoter	CSIN109474|CSIN111721|CSIN104136|CSIN106105|CSIN105162|CSIN111710|CSIN109244|CSIN100406|CSIN106409|CSIN103094|CSIN107526|CSIN100243|CSIN108118|CSIN106676|CSIN112341|CSIN105672|CSIN101762|CSIN105947|CSIN104748|CSIN104747|CSIN104130|CSIN111894
	GO:0071103	9	1.7161e-05	0.00133	DNA conformation change	CSIN111992|CSIN102694|CSIN109562|CSIN107751|CSIN104629|CSIN109450|CSIN109451|CSIN111994|CSIN111995|CSIN111130|CSIN105309|CSIN111956|CSIN111148|CSIN109599|CSIN112434|CSIN112435|CSIN111456|CSIN102873|CSIN112433|CSIN112775|CSIN105963
	GO:0048699	7	1.9578e-05	0.0014763	generation of neurons	CSIN110842|CSIN106746|CSIN109595|CSIN100694|CSIN107526|CSIN102514|CSIN111607|CSIN100167|CSIN109223|CSIN102807|CSIN107982|CSIN108038|CSIN107804|CSIN103507|CSIN106575|CSIN106574|CSIN100542|CSIN110788|CSIN104316|CSIN105215|CSIN101139|CSIN112311|CSIN104700|CSIN105049|CSIN111876|CSIN104748|CSIN104747|CSIN107168|CSIN101440|CSIN105939|CSIN110647|CSIN111703|CSIN105737|CSIN105436|CSIN100103|CSIN102142|CSI…
	GO:0006139	6	2.5209e-05	0.0018509	nucleobase, nucleoside, nucleotide and nucleic acid metabolic process	CSIN100881|CSIN113311|CSIN113611|CSIN105484|CSIN101929|CSIN105419|CSIN102851|CSIN112983|CSIN101529|CSIN108464|CSIN101523|CSIN105410|CSIN100167|CSIN111130|CSIN105309|CSIN107083|CSIN107327|CSIN112321|CSIN109599|CSIN109816|CSIN101720|CSIN111456|CSIN110439|CSIN105200|CSIN111458|CSIN113561|CSIN111139|CSIN109713|CSIN100683|CSIN105018|CSIN112466|CSIN104151|CSIN105963|CSIN103316|CSIN112397|CSIN103022|CSI…
	GO:0006333	9	2.8519e-05	0.0020402	chromatin assembly or disassembly	CSIN111992|CSIN102694|CSIN109562|CSIN104629|CSIN109450|CSIN109451|CSIN111994|CSIN111995|CSIN111130|CSIN105948|CSIN111148|CSIN112434|CSIN112435|CSIN112433|CSIN105963
	GO:0016310	7	3.4955e-05	0.0023997	phosphorylation	CSIN102655|CSIN103037|CSIN113082|CSIN103584|CSIN113059|CSIN101974|CSIN109595|CSIN100535|CSIN107030|CSIN112845|CSIN109223|CSIN110228|CSIN107982|CSIN103244|CSIN100683|CSIN111315|CSIN102881|CSIN108002|CSIN103459|CSIN104644|CSIN106406|CSIN100878|CSIN108393|CSIN103312|CSIN107023|CSIN112544|CSIN102822|CSIN109408|CSIN106641|CSIN102817|CSIN111703|CSIN104795|CSIN111678|CSIN103115|CSIN108407|CSIN102837|CSI…
	GO:0006334	12	3.5265e-05	0.0023997	nucleosome assembly	CSIN111992|CSIN102694|CSIN109562|CSIN104629|CSIN109450|CSIN109451|CSIN111994|CSIN111995|CSIN111130|CSIN111148|CSIN112434|CSIN112435|CSIN112433|CSIN105963
	GO:0046578	9	3.6407e-05	0.0024185	regulation of Ras protein signal transduction	CSIN102655|CSIN111703|CSIN108051|CSIN104133|CSIN106341|CSIN104424|CSIN107821|CSIN111888|CSIN106939|CSIN106575|CSIN106574|CSIN104312|CSIN104452|CSIN105407|CSIN108964|CSIN107233|CSIN106163|CSIN109953|CSIN113022|CSIN112493|CSIN104848|CSIN108456|CSIN104707|CSIN103231|CSIN105182|CSIN110647
	GO:0030154	5	3.8189e-05	0.0024779	cell differentiation	CSIN102655|CSIN110674|CSIN109551|CSIN111721|CSIN106885|CSIN102694|CSIN110842|CSIN100881|CSIN106746|CSIN109595|CSIN100694|CSIN107526|CSIN102514|CSIN111607|CSIN100167|CSIN109223|CSIN108038|CSIN102807|CSIN107982|CSIN101550|CSIN105925|CSIN107804|CSIN105963|CSIN103507|CSIN106575|CSIN109543|CSIN106574|CSIN100542|CSIN108180|CSIN103597|CSIN110788|CSIN111647|CSIN106409|CSIN107023|CSIN109408|CSIN104316|CSI…
	GO:0009966	6	5.0768e-05	0.0032191	regulation of signal transduction	CSIN100265|CSIN102655|CSIN111721|CSIN106746|CSIN113611|CSIN107526|CSIN102022|CSIN106341|CSIN109223|CSIN104424|CSIN105921|CSIN102783|CSIN109816|CSIN110838|CSIN103507|CSIN106575|CSIN106939|CSIN106574|CSIN107122|CSIN104312|CSIN104452|CSIN100542|CSIN107233|CSIN105407|CSIN104644|CSIN111647|CSIN106163|CSIN109953|CSIN112493|CSIN104848|CSIN104748|CSIN108456|CSIN101584|CSIN104707|CSIN105182|CSIN110647|CSI…
	GO:0006260	9	6.8904e-05	0.0042721	DNA replication	CSIN110511|CSIN103116|CSIN101929|CSIN107192|CSIN108464|CSIN102574|CSIN101523|CSIN102337|CSIN105309|CSIN109599|CSIN101720|CSIN111458|CSIN102168|CSIN111190|CSIN104408|CSIN105900|CSIN110521|CSIN109543|CSIN105446|CSIN103623|CSIN109211|CSIN102942|CSIN106710|CSIN101076|CSIN111250|CSIN108451|CSIN106776|CSIN111855|CSIN108118|CSIN101486|CSIN102873|CSIN108210|CSIN101279|CSIN103713|CSIN112775|CSIN103712|CSI…
	GO:0048519	5	7.9123e-05	0.004799	negative regulation of biological process	CSIN111721|CSIN113611|CSIN105484|CSIN109550|CSIN113059|CSIN102022|CSIN107526|CSIN108424|CSIN102514|CSIN112697|CSIN111607|CSIN104395|CSIN109223|CSIN101762|CSIN107982|CSIN102783|CSIN105200|CSIN111139|CSIN105018|CSIN112466|CSIN110636|CSIN103507|CSIN107138|CSIN103316|CSIN107123|CSIN112397|CSIN104580|CSIN104312|CSIN100542|CSIN100406|CSIN110788|CSIN106305|CSIN111647|CSIN112544|CSIN106676|CSIN104316|CSI…
	GO:0007399	6	8.3452e-05	0.0049405	nervous system development	CSIN109551|CSIN110842|CSIN106746|CSIN109595|CSIN100694|CSIN107526|CSIN102514|CSIN111607|CSIN109223|CSIN100167|CSIN103891|CSIN102807|CSIN102783|CSIN107982|CSIN108038|CSIN107804|CSIN111139|CSIN103507|CSIN106575|CSIN103316|CSIN106574|CSIN104312|CSIN100542|CSIN110788|CSIN106305|CSIN111231|CSIN104316|CSIN112493|CSIN105215|CSIN101139|CSIN112311|CSIN104700|CSIN105049|CSIN111876|CSIN104748|CSIN104747|CSI…
	GO:0051726	5	8.4998e-05	0.0049405	regulation of cell cycle	CSIN103799|CSIN102637|CSIN104795|CSIN105010|CSIN105011|CSIN102933|CSIN113059|CSIN105436|CSIN102475|CSIN101503|CSIN104395|CSIN106799|CSIN112341|CSIN105947|CSIN108241|CSIN101579|CSIN106230|CSIN111861|CSIN110636|CSIN107123|CSIN109543|CSIN104580|CSIN109832|CSIN105162|CSIN100878|CSIN100715|CSIN109878|CSIN103008|CSIN112544|CSIN102985|CSIN109020|CSIN110851|CSIN110080|CSIN105215|CSIN112656|CSIN107292|CSI…
	GO:0006796	6	8.998e-05	0.0050209	phosphate metabolic process	CSIN102655|CSIN103037|CSIN113082|CSIN103584|CSIN113059|CSIN101974|CSIN109595|CSIN100535|CSIN107030|CSIN112845|CSIN109223|CSIN110228|CSIN107982|CSIN103244|CSIN111315|CSIN100683|CSIN102881|CSIN108002|CSIN103459|CSIN104644|CSIN106406|CSIN100878|CSIN108393|CSIN103312|CSIN107023|CSIN112544|CSIN102822|CSIN109408|CSIN106641|CSIN102817|CSIN105935|CSIN103516|CSIN112314|CSIN111703|CSIN104795|CSIN103115|CSI…
	GO:0006793	5	8.998e-05	0.0050209	phosphorus metabolic process	CSIN102655|CSIN103037|CSIN113082|CSIN103584|CSIN113059|CSIN101974|CSIN109595|CSIN100535|CSIN107030|CSIN112845|CSIN109223|CSIN110228|CSIN107982|CSIN103244|CSIN111315|CSIN100683|CSIN102881|CSIN108002|CSIN103459|CSIN104644|CSIN106406|CSIN100878|CSIN108393|CSIN103312|CSIN107023|CSIN112544|CSIN102822|CSIN109408|CSIN106641|CSIN102817|CSIN105935|CSIN103516|CSIN112314|CSIN111703|CSIN104795|CSIN103115|CSI…
	GO:0031497	11	9.2943e-05	0.0050845	chromatin assembly	CSIN111992|CSIN102694|CSIN109562|CSIN104629|CSIN109450|CSIN109451|CSIN111994|CSIN111995|CSIN111130|CSIN111148|CSIN112434|CSIN112435|CSIN112433|CSIN105963
	GO:0050793	4	9.6155e-05	0.0051591	regulation of developmental process	CSIN102655|CSIN110842|CSIN113059|CSIN109595|CSIN100694|CSIN107526|CSIN112697|CSIN102514|CSIN107982|CSIN108038|CSIN105018|CSIN103507|CSIN112360|CSIN106575|CSIN106574|CSIN104312|CSIN108180|CSIN111647|CSIN110788|CSIN106676|CSIN109408|CSIN112493|CSIN105215|CSIN104748|CSIN111162|CSIN111703|CSIN104795|CSIN105737|CSIN100095|CSIN105436|CSIN100558|CSIN102475|CSIN102142|CSIN106799|CSIN112341|CSIN105947|CSI…
	GO:0016568	9	9.9617e-05	0.005244	chromatin modification	CSIN109474|CSIN106885|CSIN102694|CSIN107192|CSIN109244|CSIN104635|CSIN104364|CSIN112184|CSIN112341|CSIN105948|CSIN102245|CSIN111334|CSIN109203|CSIN105963|CSIN103316|CSIN108002|CSIN110269|CSIN109832|CSIN107751|CSIN104474|CSIN101617|CSIN107711|CSIN107710|CSIN104316|CSIN104748|CSIN104747|CSIN108668|CSIN112319|CSIN106624|CSIN104548|CSIN106083
	GO:0022008	6	0.00010353	0.0053491	neurogenesis	CSIN110842|CSIN106746|CSIN109595|CSIN100694|CSIN107526|CSIN102514|CSIN111607|CSIN100167|CSIN109223|CSIN102807|CSIN107982|CSIN108038|CSIN107804|CSIN103507|CSIN106575|CSIN106574|CSIN100542|CSIN110788|CSIN104316|CSIN105215|CSIN101139|CSIN112311|CSIN104700|CSIN105049|CSIN111876|CSIN104748|CSIN104747|CSIN107168|CSIN101440|CSIN105939|CSIN110647|CSIN111703|CSIN105737|CSIN105436|CSIN100103|CSIN102142|CSI…
	GO:0009893	4	0.00011786	0.0059789	positive regulation of metabolic process	CSIN111721|CSIN105484|CSIN109550|CSIN100695|CSIN107526|CSIN101762|CSIN101936|CSIN103316|CSIN109543|CSIN104312|CSIN100406|CSIN111647|CSIN106409|CSIN106676|CSIN108118|CSIN104748|CSIN104747|CSIN111162|CSIN104136|CSIN111703|CSIN109474|CSIN108051|CSIN105737|CSIN105436|CSIN109244|CSIN100243|CSIN105672|CSIN110019|CSIN112341|CSIN105948|CSIN111052|CSIN105947|CSIN103979|CSIN104130|CSIN112766|CSIN102727|CSI…
	GO:0006323	10	0.0001234	0.0061479	DNA packaging	CSIN111992|CSIN102694|CSIN109562|CSIN107751|CSIN104629|CSIN109450|CSIN109451|CSIN111994|CSIN111995|CSIN111130|CSIN111956|CSIN111148|CSIN112434|CSIN112435|CSIN112433|CSIN105963
	GO:0044260	5	0.00017311	0.0084733	cellular macromolecule metabolic process	CSIN103584|CSIN105484|CSIN101929|CSIN113059|CSIN108464|CSIN101529|CSIN104364|CSIN101523|CSIN111130|CSIN105309|CSIN107083|CSIN109816|CSIN111456|CSIN101720|CSIN103244|CSIN111458|CSIN113561|CSIN111139|CSIN101936|CSIN100683|CSIN109713|CSIN112397|CSIN104644|CSIN100878|CSIN111647|CSIN108451|CSIN109408|CSIN108567|CSIN105499|CSIN108668|CSIN100452|CSIN110647|CSIN101641|CSIN106729|CSIN111888|CSIN103979|CSI…
	GO:0043170	4	0.00018127	0.0087197	macromolecule metabolic process	CSIN103584|CSIN105484|CSIN101929|CSIN113059|CSIN108464|CSIN101529|CSIN104364|CSIN101523|CSIN111130|CSIN105309|CSIN107083|CSIN109816|CSIN111456|CSIN101720|CSIN103244|CSIN111458|CSIN113561|CSIN103851|CSIN111139|CSIN101936|CSIN100683|CSIN109713|CSIN112397|CSIN104644|CSIN100878|CSIN111647|CSIN108451|CSIN109408|CSIN108567|CSIN111122|CSIN105499|CSIN108668|CSIN100452|CSIN110647|CSIN103361|CSIN101641|CSI…
	GO:0048522	4	0.00019377	0.0091629	positive regulation of cellular process	CSIN102655|CSIN100265|CSIN111721|CSIN100881|CSIN105484|CSIN109550|CSIN108034|CSIN100695|CSIN102022|CSIN107526|CSIN109223|CSIN101762|CSIN109816|CSIN101936|CSIN110838|CSIN112466|CSIN103507|CSIN103316|CSIN106939|CSIN109543|CSIN104580|CSIN104312|CSIN100878|CSIN100406|CSIN111647|CSIN106409|CSIN112544|CSIN108118|CSIN106676|CSIN104748|CSIN104747|CSIN111162|CSIN108051|CSIN109474|CSIN111703|CSIN104136|CSI…
	GO:0048523	4	0.00019951	0.0091764	negative regulation of cellular process	CSIN111721|CSIN113611|CSIN105484|CSIN109550|CSIN113059|CSIN102022|CSIN107526|CSIN112697|CSIN102514|CSIN111607|CSIN109223|CSIN104395|CSIN101762|CSIN102783|CSIN107982|CSIN105200|CSIN111139|CSIN112466|CSIN110636|CSIN103507|CSIN103316|CSIN107123|CSIN112397|CSIN104580|CSIN104312|CSIN100542|CSIN110788|CSIN111647|CSIN112544|CSIN104316|CSIN110080|CSIN112493|CSIN105215|CSIN100735|CSIN104748|CSIN104747|CSI…
	GO:0009880	6	0.00020219	0.0091764	embryonic pattern specification	CSIN100564|CSIN102694|CSIN102589|CSIN100542|CSIN105436|CSIN111647|CSIN111607|CSIN109223|CSIN101762|CSIN108802|CSIN105947|CSIN112372|CSIN105018|CSIN102727|CSIN105963|CSIN110569
	GO:0031325	6	0.00020392	0.0091764	positive regulation of cellular metabolic process	CSIN108051|CSIN109474|CSIN111703|CSIN111721|CSIN104136|CSIN105737|CSIN105484|CSIN109550|CSIN105436|CSIN109244|CSIN100695|CSIN107526|CSIN100243|CSIN112341|CSIN110019|CSIN105672|CSIN111052|CSIN105948|CSIN101762|CSIN105947|CSIN101936|CSIN112766|CSIN104130|CSIN102727|CSIN103316|CSIN109543|CSIN104312|CSIN108139|CSIN106105|CSIN105162|CSIN106451|CSIN111710|CSIN100406|CSIN100715|CSIN111647|CSIN106409|CSI…
	GO:0007049	4	0.00021809	0.0096582	cell cycle	CSIN109366|CSIN105010|CSIN105011|CSIN113059|CSIN100739|CSIN109223|CSIN104395|CSIN105309|CSIN103851|CSIN101936|CSIN111861|CSIN110636|CSIN112466|CSIN107138|CSIN108002|CSIN109543|CSIN104580|CSIN113204|CSIN112544|CSIN110080|CSIN105215|CSIN106067|CSIN104748|CSIN101485|CSIN105440|CSIN108668|CSIN112775|CSIN102637|CSIN111703|CSIN111197|CSIN105436|CSIN107192|CSIN100558|CSIN100724|CSIN106799|CSIN111015|CSI…
