# Supplementary material for: The Carcinogenic Liver Fluke, Clonorchis sinensis: New Assembly, Reannotation and Analysis of the Genome and Characterization of Tissue Transcriptomes
Source: PLoS One. 2013 Jan 30;8(1):e54732. doi: 10.1371/journal.pone.0054732 (PMC3559784; doi:10.1371/journal.pone.0054732)
Supplement: Table S9 — Transcription profile of genes containing MD-2 lipid recognition domains. (XLS) [file pone.0054732.s014.xls]

## Sheet: Table S9
Table S9. Transcription profile of genes containing MD-2 lipid recognition domain.
Gene ID	Sucker (FPKM)	Muscle (FPKM)	Ovary (FPKM)	Testis (FPKM)	Transmembrane protein
csin109785	2159.36	2569.31	2690.08	1166.81	yes
csin102672	599.263	181.338	226.14	173.676	yes
csin109784	174.983	267.271	328.257	110.936	yes
csin103480	145.189	46.6364	49.5862	42.4829	yes
csin103250	93.8845	49.146	72.8995	36.6612	yes
csin103125	54.0319	2.91306	5.3299	9.16622	propable yes
csin107730	0.894543	5.73819	28.6707	16.9154	no
csin112707	23.1927	1.38783	9.44848	5.01346	yes
csin103998	5.08478	7.76292	10.5248	6.24499	yes
csin100056	0.277173	2.56402	3.36626	9.14186	yes
csin103126	9.10928	0.831095	0	1.41131	yes
csin103124	3.99761	0.446437	0.47375	0.552138	yes
csin101110	4.68076	0	0	0.409969	yes
csin107774	0.321086	0	2.31176	0.979176	yes
csin113038	0.378913	1.26784	0.974819	0.789955	propable yes
csin112467	1.87189	0	0	0	propable yes
csin111538	1.61242	0	0	0	propable yes
csin111539	0.308854	0.710676	0	0.234363	yes
csin100631	0	0.273894	0.146677	0.447349	yes
csin112484	0.668652	0	0	0	yes
csin111895	0.247146	0.292996	0	0.0873917	no
csin100630	0.104143	0	0	0.0358772	yes
csin112566	0.131118	0	0	0	yes
csin111083	0.112856	0	0	0	no
csin101111	0	0	0	0	no test
csin104649	0	0	0	0	no test
csin107773	0	0	0	0	no test
csin107775	0	0	0	0	no test
csin108042	0	0	0	0	no test
csin109325	0	0	0	0	no test
csin111084	0	0	0	0	no test
csin111438	0	0	0	0	no test
csin111439	0	0	0	0	no test
csin112485	0	0	0	0	no test
csin113202	0	0	0	0	no test
csin113225	0	0	0	0	no test
csin113258	0	0	0	0	no test
