# Supplementary material for: The Carcinogenic Liver Fluke, Clonorchis sinensis: New Assembly, Reannotation and Analysis of the Genome and Characterization of Tissue Transcriptomes
Source: PLoS One. 2013 Jan 30;8(1):e54732. doi: 10.1371/journal.pone.0054732 (PMC3559784; doi:10.1371/journal.pone.0054732)
Supplement: Table S10 — Excretory-secretory products predicted by three tools. (XLS) [file pone.0054732.s015.xls]

## Sheet: Table S10
Table S10. Excretory-secretory products predicted by three tools.
Gene_id	Annotation	SignalP				TMHMM	TargetP
		Prediction	Signal peptide probability	Signal anchor probability	Max cleavage site probability	No. of predicted TMHs	Len	mTP	SP	other	Loc	RC	F8
csin100109	hypothetical protein	Signal peptide	0.886	0	0.884 between pos. 18 and 19	0	282	0.023	0.949	0.16	S	2	18
csin100128	express protein	Signal peptide	0.838	0	0.779 between pos. 21 and 22	0	500	0.078	0.913	0.054	S	1	21
csin100192	hypothetical LOC582986	Signal peptide	0.957	0	0.469 between pos. 27 and 28	0	300	0.023	0.979	0.041	S	1	29
csin100218	hypothetical protein	Signal peptide	0.993	0	0.896 between pos. 24 and 25	0	161	0.098	0.795	0.081	S	2	24
csin100264	hypothetical protein	Signal peptide	0.862	0	0.378 between pos. 16 and 17	0	270	0.119	0.79	0.165	S	2	18
csin100282	express protein	Signal peptide	0.958	0	0.596 between pos. 22 and 23	0	66	0.332	0.403	0.096	S	5	22
csin100329	express protein	Signal peptide	0.985	0	0.914 between pos. 21 and 22	0	73	0.028	0.929	0.093	S	1	21
csin100356	Cbr-tag-196; C. briggsae CBR-TAG-196 protein; K01373 cathepsin F [EC:3.4.22.	Signal peptide	0.988	0.001	0.925 between pos. 18 and 19	0	327	0.023	0.907	0.147	S	2	18
csin100432	hypothetical protein	Signal peptide	0.552	0.009	0.370 between pos. 27 and 28	0	429	0.354	0.804	0.009	S	3	27
csin100522	ADP-ribosylation factor-like protein 8B-A	Signal peptide	0.997	0.003	0.906 between pos. 24 and 25	0	111	0.021	0.974	0.049	S	1	24
csin100537	hypothetical protein	Signal peptide	0.938	0.022	0.910 between pos. 14 and 15	0	170	0.066	0.746	0.364	S	4	14
csin100549	Serine protease 33	Signal peptide	0.959	0	0.500 between pos. 18 and 19	0	322	0.062	0.968	0.049	S	1	16
csin100631	hypothetical protein ; K13443 Niemann-Pick C2 protein	Signal peptide	0.965	0	0.584 between pos. 21 and 22	0	284	0.017	0.975	0.064	S	1	21
csin100676	Cysteine-rich secretory protein	Signal peptide	0.848	0	0.485 between pos. 19 and 20	0	284	0.023	0.962	0.048	S	1	19
csin100705	Retrovirus-related Pol polyprotein from type-2 retrotransposable element R2D	Signal peptide	0.882	0	0.551 between pos. 20 and 21	0	305	0.025	0.958	0.051	S	1	20
csin100709	express protein	Signal peptide	0.818	0	0.417 between pos. 20 and 21	0	90	0.009	0.986	0.079	S	1	20
csin100725	Calumenin-B	Signal peptide	0.967	0.007	0.877 between pos. 24 and 25	0	333	0.015	0.951	0.086	S	1	24
csin100855	express protein	Signal peptide	0.859	0.002	0.481 between pos. 20 and 21	0	76	0.071	0.819	0.19	S	2	20
csin100930	hypothetical protein	Signal peptide	0.551	0.001	0.451 between pos. 18 and 19	0	137	0.038	0.872	0.201	S	2	18
csin100994	Pathogenesis-related protein PR-1 type	Signal peptide	0.848	0.001	0.792 between pos. 22 and 23	0	250	0.043	0.869	0.158	S	2	22
csin101046	UPF0764 protein C16orf89 homolog	Signal peptide	0.94	0	0.865 between pos. 19 and 20	0	369	0.054	0.921	0.082	S	1	19
csin101063	integrin beta subunit	Signal peptide	1	0	0.963 between pos. 21 and 22	0	91	0.11	0.861	0.04	S	2	21
csin101110	NPC2; Niemann-Pick disease, type C2; K13443 Niemann-Pick C2 protein	Signal peptide	0.987	0.003	0.880 between pos. 22 and 23	0	121	0.014	0.954	0.126	S	1	22
csin101111	hypothetical protein	Signal peptide	0.971	0	0.929 between pos. 21 and 22	0	129	0.218	0.808	0.021	S	3	21
csin101196	ubiquitin-conjugating enzyme E2 I ; K10577 ubiquitin-conjugating enzyme E2 I	Signal peptide	0.993	0	0.712 between pos. 26 and 27	0	137	0.139	0.693	0.103	S	3	28
csin101200	subfamily M23B non-peptidase homologue (M23 family) ; K06560 mannose recepto	Signal peptide	0.93	0	0.926 between pos. 21 and 22	0	908	0.015	0.936	0.112	S	1	21
csin101361	hypothetical protein	Signal peptide	0.996	0	0.888 between pos. 21 and 22	0	224	0.066	0.905	0.108	S	2	21
csin101546	hypothetical protein	Signal peptide	0.537	0	0.279 between pos. 30 and 31	0	643	0.126	0.847	0.02	S	2	26
csin101564	hypothetical protein	Signal peptide	0.999	0	0.319 between pos. 21 and 22	0	169	0.071	0.952	0.029	S	1	19
csin101577	Serine/threonine-protein phosphatase PGAM5, mitochondrial	Signal peptide	0.85	0.001	0.616 between pos. 23 and 24	0	297	0.181	0.867	0.015	S	2	23
csin101594	hypothetical protein	Signal peptide	0.998	0.001	0.401 between pos. 25 and 26	0	127	0.06	0.966	0.014	S	1	25
csin101613	Lysosomal alpha-glucosidase	Signal peptide	0.608	0	0.280 between pos. 18 and 19	0	904	0.042	0.939	0.044	S	1	24
csin101858	hypothetical protein	Signal peptide	0.998	0	0.977 between pos. 16 and 17	0	138	0.093	0.86	0.065	S	2	16
csin101860	hypothetical protein	Signal peptide	0.855	0	0.361 between pos. 19 and 20	0	251	0.206	0.788	0.032	S	3	24
csin101868	COL12A1; collagen, type XII, alpha 1; K08132 collagen, type XII, alpha	Signal peptide	0.988	0	0.606 between pos. 18 and 19	0	514	0.019	0.96	0.091	S	1	18
csin101969	Uncharacterized protein SJCHGC09800	Signal peptide	0.998	0	0.880 between pos. 20 and 21	0	84	0.024	0.951	0.065	S	1	20
csin101970	UPF0506 protein SJCHGC02965 (Fragment)	Signal peptide	0.999	0.001	0.868 between pos. 18 and 19	0	87	0.02	0.964	0.048	S	1	18
csin101991	hypothetical protein	Signal peptide	0.746	0.003	0.498 between pos. 32 and 33	0	101	0.085	0.511	0.317	S	5	32
csin102016	RNA polymerase-associated protein LEO1	Signal peptide	0.641	0	0.534 between pos. 19 and 20	0	483	0.051	0.789	0.268	S	3	19
csin102090	protein-tyrosine sulfotransferase ; K01021 protein-tyrosine sulfotransferase	Signal peptide	0.962	0	0.665 between pos. 17 and 18	0	225	0.033	0.95	0.074	S	1	17
csin102121	hypothetical protein	Signal peptide	0.986	0	0.477 between pos. 17 and 18	0	384	0.1	0.913	0.035	S	1	21
csin102173	Tyrosinase	Signal peptide	0.988	0	0.965 between pos. 22 and 23	0	472	0.079	0.916	0.027	S	1	22
csin102187	beta-13-glucuronyltransferase ; K10158 galactosylgalactosylxylosylprotein 3-	Signal peptide	0.871	0	0.722 between pos. 24 and 25	0	289	0.016	0.948	0.114	S	1	23
csin102231	Frizzled	Signal peptide	0.998	0	0.851 between pos. 15 and 16	0	132	0.269	0.558	0.116	S	4	15
csin102309	hypothetical protein	Signal peptide	0.997	0	0.739 between pos. 19 and 20	0	86	0.032	0.957	0.093	S	1	19
csin102310	Kunitz protease inhibitor 4	Signal peptide	0.946	0	0.817 between pos. 20 and 21	0	89	0.077	0.831	0.166	S	2	20
csin102323	Kunitoxin-Tel1	Signal peptide	0.998	0	0.487 between pos. 17 and 18	0	102	0.02	0.961	0.069	S	1	17
csin102374	express protein	Signal peptide	0.879	0.016	0.460 between pos. 21 and 22	0	84	0.031	0.936	0.061	S	1	21
csin102376	hypothetical protein	Signal peptide	0.522	0.083	0.090 between pos. 18 and 19	0	183	0.014	0.959	0.131	S	1	16
csin102411	express protein	Signal peptide	0.988	0	0.429 between pos. 16 and 17	0	99	0.053	0.926	0.088	S	1	16
csin102425	express protein	Signal peptide	1	0	0.889 between pos. 19 and 20	0	74	0.019	0.966	0.06	S	1	19
csin102537	Suppressor/enhancer of lin-12 protein 9	Signal peptide	0.999	0	0.995 between pos. 19 and 20	0	362	0.046	0.931	0.069	S	1	19
csin102604	hypothetical protein	Signal peptide	0.949	0	0.863 between pos. 19 and 20	0	187	0.055	0.904	0.131	S	2	19
csin102611	Chymotrypsinogen A	Signal peptide	0.953	0	0.785 between pos. 22 and 23	0	638	0.142	0.902	0.023	S	2	22
csin102644	dihydroorotate dehydrogenase (EC:1.3.3.1); K00254 dihydroorotate dehydrogena	Signal peptide	0.963	0.001	0.833 between pos. 23 and 24	0	390	0.193	0.828	0.019	S	2	23
csin102666	CTD nuclear envelope phosphatase 1	Signal peptide	0.706	0	0.432 between pos. 24 and 25	0	246	0.654	0.701	0.006	S	5	33
csin102669	Cathepsin B-like cysteine proteinase	Signal peptide	0.992	0	0.988 between pos. 19 and 20	0	347	0.065	0.635	0.377	S	4	19
csin102672	npc2, cb292, sb:cb292; Niemann-Pick disease, type C2; K13443 Niemann-Pick C2	Signal peptide	0.998	0	0.952 between pos. 17 and 18	0	150	0.027	0.964	0.071	S	1	17
csin102693	express protein	Signal peptide	0.999	0	0.963 between pos. 19 and 20	0	126	0.043	0.887	0.106	S	2	19
csin102710	hypothetical protein	Signal peptide	0.867	0	0.447 between pos. 27 and 28	0	99	0.025	0.955	0.051	S	1	28
csin102716	ETS domain-containing protein Elk-4	Signal peptide	0.919	0	0.863 between pos. 24 and 25	0	633	0.415	0.8	0.009	S	4	24
csin102718	Repetin	Signal peptide	0.997	0	0.760 between pos. 19 and 20	0	598	0.125	0.938	0.014	S	1	19
csin102719	hypothetical protein	Signal peptide	0.989	0	0.973 between pos. 19 and 20	0	649	0.055	0.943	0.032	S	1	19
csin102728	Netrin receptor UNC5C	Signal peptide	0.73	0	0.625 between pos. 20 and 21	0	477	0.03	0.904	0.081	S	1	20
csin102767	Iron/zinc purple acid phosphatase-like protein	Signal peptide	0.99	0	0.772 between pos. 16 and 17	0	410	0.037	0.944	0.064	S	1	16
csin102838	Dopamine beta-hydroxylase	Signal peptide	0.848	0	0.694 between pos. 21 and 22	0	797	0.084	0.94	0.032	S	1	21
csin102894	TBC1 domain family member 22B	Signal peptide	0.523	0	0.431 between pos. 20 and 21	0	324	0.09	0.681	0.145	S	3	20
csin103066	Cathepsin B-like cysteine proteinase	Signal peptide	0.966	0	0.271 between pos. 21 and 22	0	337	0.078	0.846	0.179	S	2	18
csin103068	Cathepsin B-like cysteine proteinase	Signal peptide	0.951	0	0.927 between pos. 22 and 23	0	343	0.021	0.962	0.081	S	1	22
csin103075	express protein	Signal peptide	0.679	0.001	0.556 between pos. 17 and 18	0	187	0.07	0.813	0.181	S	2	17
csin103126	hypothetical protein	Signal peptide	0.962	0.001	0.852 between pos. 19 and 20	0	140	0.029	0.86	0.211	S	2	19
csin103191	integrin alpha-ps	Signal peptide	0.846	0	0.825 between pos. 21 and 22	0	502	0.064	0.852	0.062	S	2	21
csin103250	hypothetical protein; K13443 Niemann-Pick C2 protein	Signal peptide	0.986	0	0.980 between pos. 17 and 18	0	159	0.108	0.853	0.082	S	2	17
csin103318	hypothetical protein	Signal peptide	0.987	0	0.906 between pos. 22 and 23	0	221	0.477	0.543	0.026	S	5	22
csin103348	Granulins	Signal anchor	0.445	0.516	0.385 between pos. 28 and 29	0	142	0.014	0.981	0.053	S	1	28
csin103349	hypothetical protein	Signal peptide	0.949	0.001	0.628 between pos. 21 and 22	0	115	0.026	0.826	0.132	S	2	21
csin103352	Granulins	Signal peptide	0.91	0.017	0.745 between pos. 19 and 20	0	103	0.043	0.935	0.065	S	1	19
csin103396	Venom allergen 5.01	Signal peptide	0.939	0.005	0.525 between pos. 23 and 24	0	249	0.027	0.922	0.073	S	1	26
csin103451	Calumenin	Signal peptide	1	0	0.940 between pos. 22 and 23	0	312	0.201	0.879	0.011	S	2	22
csin103470	RPE-spondin	Signal peptide	0.67	0	0.268 between pos. 22 and 23	0	402	0.049	0.877	0.128	S	2	22
csin103480	hypothetical protein; K13443 Niemann-Pick C2 protein	Signal peptide	0.754	0.01	0.739 between pos. 25 and 26	0	155	0.017	0.854	0.332	S	3	25
csin103507	Tumor necrosis factor receptor superfamily member 16	Signal peptide	0.94	0.001	0.822 between pos. 24 and 25	0	281	0.061	0.795	0.084	S	2	24
csin103533	hypothetical protein	Signal peptide	1	0	0.604 between pos. 21 and 22	0	203	0.023	0.963	0.071	S	1	21
csin103543	hypothetical protein	Signal peptide	0.982	0	0.402 between pos. 23 and 24	0	98	0.105	0.902	0.035	S	2	23
csin103714	hypothetical protein	Signal peptide	0.857	0	0.581 between pos. 26 and 27	0	157	0.032	0.936	0.06	S	1	26
csin103747	deoxycytidylate deaminase ; K01493 dCMP deaminase [EC:3.5.4.12]	Signal peptide	0.734	0	0.728 between pos. 19 and 20	0	190	0.272	0.474	0.126	S	4	19
csin103765	StAR-related lipid transfer protein 7, mitochondrial	Signal peptide	0.535	0	0.307 between pos. 23 and 24	0	469	0.069	0.911	0.05	S	1	23
csin103788	hypothetical protein; K14648 poly(U)-specific endoribonuclease [EC:3.1.-.-]	Signal peptide	0.978	0	0.543 between pos. 18 and 19	0	333	0.069	0.919	0.044	S	1	18
csin103791	Metabotropic glutamate receptor 3	Signal peptide	0.945	0.001	0.495 between pos. 22 and 23	0	514	0.103	0.927	0.014	S	1	22
csin103834	Protocadherin Fat 2	Signal peptide	0.728	0.001	0.467 between pos. 20 and 21	0	238	0.06	0.917	0.058	S	1	17
csin103854	Protein quiver	Signal peptide	0.965	0.003	0.882 between pos. 24 and 25	0	148	0.02	0.951	0.062	S	1	24
csin103893	express protein	Signal peptide	1	0	0.433 between pos. 24 and 25	0	50	0.021	0.942	0.06	S	1	22
csin103995	Protein lin-52 homolog	Signal peptide	0.98	0	0.418 between pos. 15 and 16	0	65	0.053	0.853	0.219	S	2	15
csin103998	ML1; MD2-like 1; K13443 Niemann-Pick C2 protein	Signal peptide	0.931	0.011	0.657 between pos. 21 and 22	0	146	0.028	0.968	0.043	S	1	21
csin104006	Complement C1q tumor necrosis factor-related protein 3	Signal peptide	0.991	0	0.292 between pos. 21 and 22	0	221	0.03	0.964	0.055	S	1	21
csin104043	Thioredoxin-related transmembrane protein 1	Signal peptide	1	0	0.951 between pos. 19 and 20	0	137	0.016	0.929	0.116	S	1	19
csin104075	hypothetical protein	Signal peptide	0.994	0	0.734 between pos. 25 and 26	0	345	0.021	0.957	0.06	S	1	25
csin104126	express protein	Signal peptide	0.972	0	0.890 between pos. 19 and 20	0	198	0.095	0.722	0.249	S	3	19
csin104127	hypothetical protein	Signal peptide	0.968	0	0.942 between pos. 19 and 20	0	285	0.056	0.789	0.235	S	3	19
csin104282	hypothetical protein	Signal peptide	0.804	0	0.635 between pos. 20 and 21	0	283	0.066	0.719	0.247	S	3	20
csin104298	SPARC	Signal peptide	0.99	0	0.712 between pos. 18 and 19	0	258	0.021	0.94	0.106	S	1	18
csin104340	PC3-like endoprotease variant A	Signal peptide	0.547	0	0.540 between pos. 15 and 16	0	804	0.05	0.63	0.343	S	4	15
csin104344	carbonic anhydrase ; K01672 carbonic anhydrase [EC:4.2.1.1]	Signal peptide	0.978	0.002	0.810 between pos. 26 and 27	0	322	0.014	0.975	0.058	S	1	26
csin104361	express protein	Signal peptide	0.993	0	0.899 between pos. 18 and 19	0	103	0.159	0.813	0.05	S	2	18
csin104366	Histone H3, embryonic	Signal peptide	0.805	0	0.763 between pos. 21 and 22	0	203	0.048	0.882	0.112	S	2	21
csin104397	hypothetical protein	Signal peptide	0.99	0	0.721 between pos. 18 and 19	0	105	0.176	0.851	0.061	S	2	18
csin104398	Retrovirus-related Pol polyprotein from type-1 retrotransposable element R2	Signal peptide	0.601	0.004	0.384 between pos. 24 and 25	0	271	0.058	0.849	0.099	S	2	25
csin104401	Cathepsin B-like cysteine proteinase	Signal peptide	0.77	0	0.702 between pos. 22 and 23	0	343	0.05	0.906	0.129	S	2	22
csin104436	hypothetical protein	Signal peptide	0.97	0.018	0.892 between pos. 26 and 27	0	126	0.035	0.888	0.178	S	2	26
csin104509	DEAD box ATP-dependent RNA helicase	Signal peptide	0.944	0	0.937 between pos. 19 and 20	0	162	0.037	0.576	0.531	S	5	19
csin104630	Nucleobindin-2	Signal peptide	0.996	0.001	0.910 between pos. 18 and 19	0	299	0.039	0.932	0.046	S	1	18
csin104667	hypothetical protein	Signal peptide	0.828	0	0.591 between pos. 20 and 21	0	103	0.309	0.311	0.164	S	5	20
csin104687	hypothetical protein	Signal peptide	0.956	0	0.771 between pos. 18 and 19	0	359	0.064	0.838	0.081	S	2	18
csin104792	Voltage-gated potassium channel subunit beta-2	Signal peptide	0.479	0.21	0.177 between pos. 28 and 29	0	81	0.262	0.597	0.085	S	4	35
csin104854	hypothetical protein	Signal peptide	0.99	0	0.854 between pos. 18 and 19	0	211	0.028	0.948	0.077	S	1	18
csin104861	hypothetical protein	Signal peptide	0.925	0.002	0.809 between pos. 26 and 27	0	235	0.093	0.909	0.036	S	1	26
csin104867	hypothetical protein	Signal peptide	0.983	0	0.502 between pos. 18 and 19	0	150	0.013	0.963	0.111	S	1	18
csin104991	hypothetical protein	Signal peptide	0.984	0	0.492 between pos. 22 and 23	0	211	0.025	0.937	0.075	S	1	22
csin104992	express protein	Signal peptide	0.795	0.076	0.712 between pos. 25 and 26	0	116	0.019	0.957	0.08	S	1	25
csin105025	PHGPx isoform 2	Signal peptide	0.991	0	0.870 between pos. 18 and 19	0	68	0.02	0.955	0.096	S	1	18
csin105048	GLIPR1-like protein 1	Signal peptide	1	0	0.672 between pos. 20 and 21	0	194	0.092	0.953	0.014	S	1	20
csin105055	multiple inositol polyphosphate phosphatase-related ; K03103 multiple inosit	Signal peptide	0.704	0	0.510 between pos. 22 and 23	0	345	0.02	0.969	0.076	S	1	16
csin105079	cystatin B ; K13907 cystatin-A/B	Signal peptide	0.963	0.011	0.905 between pos. 28 and 29	0	133	0.077	0.838	0.055	S	2	28
csin105092	camp-specific 35-cyclic phosphodiesterase ; K01120 3',5'-cyclic-nucleotide p	Signal peptide	0.692	0.001	0.567 between pos. 15 and 16	0	225	0.167	0.752	0.177	S	3	15
csin105192	UDP-GlcNAc:betaGal beta-1,3-N-acetylglucosaminyltransferase 5	Signal peptide	0.976	0.001	0.556 between pos. 20 and 21	0	366	0.029	0.947	0.056	S	1	19
csin105210	hypothetical protein	Signal peptide	0.51	0	0.392 between pos. 17 and 18	0	116	0.02	0.93	0.161	S	2	17
csin105246	express protein	Signal peptide	0.998	0	0.371 between pos. 19 and 20	0	102	0.012	0.963	0.087	S	1	19
csin105287	Chymosin	Signal peptide	0.528	0	0.514 between pos. 18 and 19	0	348	0.091	0.862	0.129	S	2	18
csin105293	hypothetical protein	Signal peptide	0.998	0	0.639 between pos. 18 and 19	0	281	0.023	0.963	0.061	S	1	18
csin105415	agrin ; K06254 agrin	Signal peptide	0.965	0.006	0.498 between pos. 30 and 31	0	181	0.112	0.682	0.057	S	3	30
csin105448	prominin (prom) protein ; K06532 prominin	Signal peptide	0.982	0.013	0.527 between pos. 22 and 23	0	68	0.018	0.951	0.087	S	1	22
csin105691	Zinc finger and BTB domain-containing protein 49	Signal peptide	0.999	0	0.996 between pos. 22 and 23	0	254	0.03	0.858	0.136	S	2	22
csin105701	Fasciclin-1	Signal peptide	0.932	0	0.583 between pos. 25 and 26	0	501	0.016	0.955	0.077	S	1	25
csin105852	hypothetical protein	Signal peptide	0.959	0	0.752 between pos. 19 and 20	0	207	0.171	0.587	0.198	S	4	19
csin105887	express protein	Signal peptide	0.995	0	0.893 between pos. 19 and 20	0	149	0.066	0.929	0.044	S	1	19
csin105946	Extracellular superoxide dismutase [Cu-Zn]	Signal peptide	0.996	0.003	0.567 between pos. 26 and 27	0	196	0.03	0.948	0.044	S	1	26
csin105971	hypothetical protein	Signal peptide	0.523	0	0.186 between pos. 20 and 21	0	314	0.02	0.82	0.251	S	3	20
csin106016	NAPSA; napsin A aspartic peptidase; K08565 napsin-A [EC:3.4.23.-]	Signal peptide	0.552	0	0.520 between pos. 29 and 30	0	393	0.166	0.853	0.039	S	2	29
csin106075	Venom allergen 5	Signal peptide	0.955	0.007	0.775 between pos. 21 and 22	0	136	0.046	0.942	0.03	S	1	21
csin106128	hypothetical protein	Signal peptide	0.905	0	0.326 between pos. 20 and 21	0	530	0.011	0.982	0.06	S	1	23
csin106146	hypothetical protein	Signal peptide	0.993	0	0.809 between pos. 20 and 21	0	512	0.099	0.969	0.014	S	1	20
csin106202	hypothetical protein	Signal peptide	0.991	0.006	0.893 between pos. 22 and 23	0	143	0.023	0.908	0.099	S	1	22
csin106204	express protein	Signal peptide	0.987	0.008	0.890 between pos. 22 and 23	0	83	0.048	0.883	0.08	S	1	22
csin106311	hypothetical protein	Signal peptide	0.999	0	0.839 between pos. 20 and 21	0	143	0.015	0.974	0.064	S	1	20
csin106350	hypothetical protein	Signal peptide	1	0	0.462 between pos. 22 and 23	0	138	0.032	0.928	0.053	S	1	25
csin106362	Voltage-dependent calcium channel subunit alpha-2/delta-1	Signal peptide	0.946	0	0.943 between pos. 19 and 20	0	391	0.031	0.906	0.119	S	2	19
csin106370	hypothetical protein	Signal peptide	0.993	0	0.473 between pos. 17 and 18	0	260	0.084	0.831	0.051	S	2	19
csin106453	express protein	Signal peptide	0.924	0	0.625 between pos. 18 and 19	0	91	0.07	0.888	0.082	S	1	18
csin106544	Pikachurin	Signal peptide	0.742	0	0.724 between pos. 31 and 32	0	666	0.017	0.932	0.151	S	2	31
csin106554	hypothetical protein	Signal peptide	1	0	0.807 between pos. 19 and 20	0	115	0.032	0.966	0.038	S	1	19
csin106678	hypothetical protein	Signal peptide	1	0	0.937 between pos. 20 and 21	0	250	0.145	0.884	0.018	S	2	20
csin106811	express protein	Signal peptide	1	0	0.910 between pos. 22 and 23	0	75	0.018	0.948	0.058	S	1	22
csin106874	hypothetical protein	Signal peptide	0.88	0	0.336 between pos. 19 and 20	0	140	0.05	0.71	0.357	S	4	22
csin106898	Membrane-associated guanylate kinase, WW and PDZ domain-containing protein 3	Signal peptide	0.681	0.005	0.500 between pos. 29 and 30	0	234	0.049	0.876	0.16	S	2	25
csin107086	hypothetical protein	Signal peptide	0.972	0	0.927 between pos. 22 and 23	0	464	0.219	0.739	0.029	S	3	22
csin107112	hypothetical protein	Signal peptide	0.898	0	0.750 between pos. 22 and 23	0	186	0.129	0.741	0.06	S	2	22
csin107150	similar to fibronectin 1 isoform 2 preproprotein	Signal peptide	0.994	0.001	0.923 between pos. 20 and 21	0	318	0.018	0.955	0.073	S	1	20
csin107223	hypothetical protein	Signal peptide	0.918	0	0.894 between pos. 23 and 24	0	510	0.057	0.943	0.037	S	1	23
csin107269	hypothetical protein LOC763365	Signal peptide	0.535	0	0.256 between pos. 17 and 18	0	476	0.016	0.938	0.163	S	2	17
csin107478	expressed hypothetical protein ; K01242 NAD+ nucleosidase [EC:3.2.2.5]	Signal peptide	0.775	0.001	0.759 between pos. 18 and 19	0	286	0.089	0.551	0.199	S	4	18
csin107588	Tubulin alpha-3 chain	Signal peptide	0.942	0	0.742 between pos. 20 and 21	0	546	0.011	0.982	0.069	S	1	20
csin107589	hypothetical protein	Signal peptide	0.993	0	0.478 between pos. 23 and 24	0	353	0.032	0.951	0.08	S	1	16
csin107603	Actin-related protein 10	Signal peptide	0.966	0.001	0.720 between pos. 22 and 23	0	321	0.013	0.963	0.113	S	1	22
csin107652	hypothetical protein	Signal peptide	0.999	0.001	0.561 between pos. 20 and 21	0	133	0.05	0.93	0.048	S	1	20
csin107742	tubulin subunit delta ; K10390 tubulin delta	Signal peptide	0.713	0.013	0.687 between pos. 29 and 30	0	92	0.114	0.517	0.368	S	5	29
csin107773	expressed hypothetical protein ; K13443 Niemann-Pick C2 protein	Signal peptide	0.999	0	0.985 between pos. 19 and 20	0	149	0.036	0.912	0.065	S	1	19
csin107774	expressed hypothetical protein ; K13443 Niemann-Pick C2 protein	Signal peptide	0.999	0	0.985 between pos. 19 and 20	0	149	0.042	0.902	0.058	S	1	19
csin107775	expressed hypothetical protein ; K13443 Niemann-Pick C2 protein	Signal peptide	0.999	0	0.962 between pos. 19 and 20	0	149	0.135	0.849	0.034	S	2	19
csin107796	Transformer-2 protein homolog alpha	Signal anchor	0.275	0.499	0.228 between pos. 17 and 18	0	371	0.061	0.853	0.122	S	2	17
csin107843	express protein	Signal peptide	0.646	0.035	0.439 between pos. 28 and 29	0	212	0.014	0.921	0.171	S	2	28
csin107970	Zinc finger protein 572	Signal peptide	0.847	0.04	0.660 between pos. 26 and 27	0	206	0.257	0.59	0.056	S	4	26
csin107990	Hainantoxin-XI-12	Signal peptide	0.985	0.008	0.614 between pos. 23 and 24	0	88	0.028	0.939	0.066	S	1	23
csin107991	Protein AMBP	Signal peptide	0.985	0	0.695 between pos. 19 and 20	0	153	0.164	0.673	0.137	S	3	19
csin108144	Acetylcholinesterase 1	Signal peptide	0.712	0	0.630 between pos. 18 and 19	0	668	0.044	0.903	0.146	S	2	18
csin108150	hypothetical protein	Signal peptide	0.987	0	0.980 between pos. 18 and 19	0	290	0.041	0.92	0.096	S	1	18
csin108177	ZNF324B, ZNF324; zinc finger protein 324B; K09228 KRAB domain-containing zin	Signal peptide	0.614	0	0.339 between pos. 19 and 20	0	193	0.045	0.76	0.209	S	3	19
csin108194	Peptidase inhibitor 16	Signal peptide	0.972	0.001	0.825 between pos. 25 and 26	0	315	0.037	0.938	0.062	S	1	25
csin108195	express protein	Signal peptide	0.62	0.034	0.574 between pos. 23 and 24	0	50	0.105	0.737	0.083	S	2	23
csin108240	express protein	Signal peptide	0.999	0	0.922 between pos. 20 and 21	0	75	0.186	0.833	0.03	S	2	20
csin108316	hypothetical protein	Signal peptide	0.975	0	0.574 between pos. 19 and 20	0	165	0.029	0.919	0.084	S	1	19
csin108319	hypothetical protein	Signal peptide	0.994	0	0.543 between pos. 21 and 22	0	259	0.061	0.968	0.031	S	1	18
csin108375	Protocadherin gamma-C4	Signal peptide	0.977	0	0.333 between pos. 20 and 21	0	397	0.189	0.835	0.041	S	2	20
csin108411	similar to AGAP011620-PA; K06236 collagen, type I/II/III/V/XI, alpha	Signal peptide	0.679	0	0.671 between pos. 27 and 28	0	1294	0.26	0.874	0.005	S	2	27
csin108412	Collagen alpha-1(V) chain precursor ; K06236 collagen, type I/II/III/V/XI, a	Signal peptide	0.686	0	0.259 between pos. 24 and 25	0	111	0.076	0.916	0.027	S	1	24
csin108476	Uncharacterized protein SJCHGC09803	Signal peptide	0.999	0.001	0.889 between pos. 19 and 20	0	86	0.02	0.96	0.049	S	1	19
csin108477	Uncharacterized protein SJCHGC06055	Signal peptide	0.994	0.002	0.673 between pos. 21 and 22	0	96	0.026	0.959	0.046	S	1	21
csin108478	hypothetical protein	Signal peptide	0.812	0.096	0.568 between pos. 36 and 37	0	168	0.057	0.809	0.104	S	2	36
csin108537	hypothetical protein	Signal peptide	0.7	0.01	0.299 between pos. 32 and 33	0	265	0.066	0.726	0.157	S	3	32
csin108553	hypothetical protein	Signal peptide	0.824	0.003	0.438 between pos. 19 and 20	0	197	0.053	0.74	0.393	S	4	19
csin108563	neuroendocrine protein 7b2	Signal peptide	0.99	0	0.969 between pos. 20 and 21	0	333	0.02	0.973	0.048	S	1	20
csin108686	hypothetical protein	Signal peptide	0.577	0	0.394 between pos. 21 and 22	0	219	0.166	0.459	0.116	S	4	21
csin108711	hypothetical protein	Signal peptide	0.966	0.018	0.747 between pos. 28 and 29	0	146	0.015	0.957	0.071	S	1	28
csin108722	Putative eggshell protein	Signal peptide	1	0	0.904 between pos. 17 and 18	0	253	0.079	0.887	0.066	S	1	17
csin108764	hypothetical protein	Signal peptide	0.539	0.283	0.499 between pos. 28 and 29	0	91	0.365	0.562	0.063	S	5	28
csin108765	PDIA4, MGC137149; protein disulfide isomerase family A, member 4 (EC:5.3.4.1	Signal peptide	0.909	0	0.881 between pos. 20 and 21	0	372	0.018	0.962	0.086	S	1	20
csin108807	39S ribosomal protein L35, mitochondrial	Signal peptide	0.958	0.001	0.226 between pos. 29 and 30	0	170	0.305	0.576	0.041	S	4	24
csin108828	Collagen alpha-3(VI) chain	Signal peptide	0.991	0.001	0.657 between pos. 20 and 21	0	85	0.033	0.92	0.06	S	1	20
csin108880	Lysyl oxidase homolog 2	Signal peptide	0.509	0	0.251 between pos. 26 and 27	0	541	0.017	0.958	0.094	S	1	26
csin109034	TIP41-like protein	Signal peptide	0.799	0.001	0.678 between pos. 15 and 16	0	176	0.17	0.545	0.204	S	4	15
csin109062	express protein	Signal peptide	0.951	0.002	0.313 between pos. 29 and 30	0	75	0.222	0.609	0.108	S	4	29
csin109089	GLIPR1-like protein 1	Signal peptide	0.999	0	0.878 between pos. 20 and 21	0	188	0.015	0.982	0.051	S	1	20
csin109123	Protocadherin Fat 4	Signal peptide	0.74	0.011	0.634 between pos. 23 and 24	0	159	0.208	0.747	0.053	S	3	23
csin109175	hypothetical protein	Signal peptide	0.99	0	0.836 between pos. 24 and 25	0	339	0.048	0.967	0.015	S	1	24
csin109187	express protein	Signal peptide	0.998	0	0.907 between pos. 21 and 22	0	110	0.135	0.873	0.026	S	2	21
csin109198	Ferritin, chloroplastic	Signal peptide	0.991	0.001	0.482 between pos. 18 and 19	0	187	0.024	0.943	0.056	S	1	18
csin109343	hypothetical protein	Signal peptide	0.997	0	0.986 between pos. 21 and 22	0	183	0.027	0.86	0.104	S	2	21
csin109424	hypothetical protein	Signal peptide	0.558	0	0.408 between pos. 20 and 21	0	319	0.116	0.863	0.073	S	2	20
csin109453	hypothetical protein	Signal peptide	0.99	0	0.256 between pos. 17 and 18	0	105	0.079	0.861	0.068	S	2	16
csin109510	SJCHGC06435 protein	Signal peptide	0.716	0	0.424 between pos. 17 and 18	0	134	0.078	0.757	0.22	S	3	17
csin109549	hypothetical protein	Signal peptide	0.987	0	0.941 between pos. 24 and 25	0	419	0.074	0.886	0.039	S	1	24
csin109612	hypothetical protein	Signal peptide	0.717	0.003	0.699 between pos. 18 and 19	0	184	0.243	0.316	0.19	S	5	18
csin109711	Probable cyclin-H	Signal peptide	0.904	0	0.711 between pos. 25 and 26	0	388	0.049	0.943	0.052	S	1	25
csin109718	express protein	Signal peptide	0.798	0	0.769 between pos. 17 and 18	0	99	0.052	0.804	0.204	S	3	17
csin109735	express protein	Signal peptide	0.792	0	0.767 between pos. 18 and 19	0	569	0.014	0.97	0.083	S	1	18
csin109847	hypothetical protein	Signal peptide	0.848	0.048	0.269 between pos. 24 and 25	0	122	0.079	0.936	0.069	S	1	18
csin109849	hypothetical protein	Signal peptide	0.694	0	0.646 between pos. 19 and 20	0	234	0.045	0.89	0.125	S	2	19
csin109916	express protein	Signal peptide	0.895	0.001	0.400 between pos. 23 and 24	0	310	0.022	0.935	0.089	S	1	23
csin109945	Cathepsin L	Signal peptide	0.802	0.006	0.542 between pos. 19 and 20	0	271	0.02	0.954	0.069	S	1	19
csin109983	express protein	Signal peptide	0.706	0	0.276 between pos. 16 and 17	0	56	0.181	0.451	0.194	S	4	22
csin109991	Procollagen C-endopeptidase enhancer 2	Signal peptide	0.99	0.001	0.742 between pos. 18 and 19	0	250	0.014	0.972	0.113	S	1	18
csin110056	hypothetical protein	Signal peptide	0.997	0.001	0.501 between pos. 16 and 17	0	112	0.018	0.974	0.066	S	1	16
csin110079	express protein	Signal peptide	0.965	0	0.950 between pos. 20 and 21	0	78	0.064	0.81	0.127	S	2	20
csin110093	hypothetical protein	Signal peptide	0.977	0	0.521 between pos. 16 and 17	0	110	0.078	0.841	0.09	S	2	16
csin110129	hypothetical protein	Signal peptide	0.954	0.02	0.388 between pos. 19 and 20	0	140	0.011	0.855	0.354	S	3	34
csin110130	ABC transporter related protein precursor	Signal peptide	0.981	0.011	0.646 between pos. 22 and 23	0	230	0.104	0.929	0.01	S	1	22
csin110215	express protein	Signal peptide	0.999	0	0.956 between pos. 17 and 18	0	333	0.055	0.898	0.097	S	1	17
csin110279	nicalin (M28 family)	Signal peptide	0.963	0	0.873 between pos. 17 and 18	0	115	0.039	0.734	0.258	S	3	17
csin110302	cadherin	Signal peptide	0.802	0	0.400 between pos. 18 and 19	0	446	0.016	0.921	0.154	S	2	18
csin110333	cysteinyl-tRNA synthetase ; K01883 cysteinyl-tRNA synthetase [EC:6.1.1.16]	Signal peptide	0.98	0.001	0.414 between pos. 21 and 22	0	133	0.08	0.916	0.042	S	1	21
csin110373	hypothetical protein	Signal peptide	0.981	0	0.452 between pos. 19 and 20	0	255	0.024	0.944	0.076	S	1	19
csin110386	hypothetical protein	Signal peptide	0.83	0	0.479 between pos. 17 and 18	0	258	0.041	0.857	0.218	S	2	17
csin110460	replication protein A ; K10739 replication factor A2	Signal peptide	0.847	0	0.473 between pos. 15 and 16	0	167	0.338	0.417	0.066	S	5	19
csin110513	Thrombospondin-2	Signal peptide	0.95	0	0.946 between pos. 21 and 22	0	655	0.053	0.867	0.039	S	1	21
csin110516	hypothetical protein; K00253 isovaleryl-CoA dehydrogenase [EC:1.3.99.10]	Signal peptide	0.502	0	0.329 between pos. 25 and 26	0	83	0.094	0.569	0.286	S	4	25
csin110536	Blastula protease 10	Signal peptide	0.997	0	0.718 between pos. 25 and 26	0	638	0.396	0.837	0.006	S	3	25
csin110568	Endoglycoceramidase	Signal peptide	0.947	0	0.563 between pos. 19 and 20	0	525	0.023	0.976	0.066	S	1	19
csin110587	Cubn, AA408369, AL022750, D2Wsu88e; cubilin (intrinsic factor-cobalamin rece	Signal peptide	0.987	0	0.888 between pos. 18 and 19	0	203	0.027	0.963	0.118	S	1	18
csin110631	Opioid-binding protein/cell adhesion molecule homolog	Signal peptide	0.652	0	0.629 between pos. 25 and 26	0	502	0.017	0.956	0.081	S	1	25
csin110757	60S ribosomal protein L26 ; K02898 large subunit ribosomal protein L26e	Signal peptide	0.782	0	0.631 between pos. 24 and 25	0	154	0.067	0.729	0.091	S	2	24
csin110769	hypothetical protein	Signal peptide	0.699	0.001	0.386 between pos. 27 and 28	0	137	0.041	0.848	0.126	S	2	27
csin110805	dj-1 protein (park7) ; K05687 protein DJ-1	Signal peptide	0.948	0	0.934 between pos. 19 and 20	0	210	0.012	0.965	0.109	S	1	19
csin110816	Thioredoxin peroxidase	Signal peptide	0.988	0.004	0.687 between pos. 19 and 20	0	212	0.026	0.974	0.042	S	1	17
csin110826	Matrix metalloproteinase-25	Signal peptide	0.868	0	0.696 between pos. 23 and 24	0	585	0.046	0.85	0.069	S	2	23
csin110907	rRNA methyltransferase 1, mitochondrial	Signal peptide	0.621	0	0.601 between pos. 19 and 20	0	317	0.275	0.725	0.044	S	3	19
csin110927	hypothetical protein	Signal peptide	0.997	0	0.717 between pos. 22 and 23	0	125	0.022	0.905	0.114	S	2	22
csin110952	inositol polyphosphate multikinase ; K00328 inositol-polyphosphate multikina	Signal peptide	0.932	0.002	0.791 between pos. 25 and 26	0	252	0.018	0.92	0.12	S	1	25
csin111084	hypothetical protein ; K13443 Niemann-Pick C2 protein	Signal peptide	0.962	0	0.873 between pos. 21 and 22	0	152	0.032	0.92	0.097	S	1	21
csin111099	Ras association domain-containing protein 1	Signal peptide	0.915	0	0.815 between pos. 15 and 16	0	165	0.175	0.466	0.351	S	5	15
csin111111	Transmembrane and TPR repeat-containing protein 3	Signal peptide	0.729	0	0.682 between pos. 15 and 16	0	687	0.065	0.915	0.101	S	1	15
csin111163	Stromal cell-derived factor 2	Signal peptide	0.9	0	0.477 between pos. 21 and 22	0	210	0.047	0.746	0.189	S	3	22
csin111233	uncharacterized protein K02A2.6-like	Signal peptide	0.857	0.002	0.384 between pos. 17 and 18	0	231	0.022	0.97	0.084	S	1	17
csin111319	hypothetical protein	Signal peptide	0.717	0	0.661 between pos. 16 and 17	0	151	0.145	0.843	0.071	S	2	16
csin111469	Putative eggshell protein	Signal peptide	1	0	0.947 between pos. 17 and 18	0	246	0.07	0.927	0.034	S	1	17
csin111482	Scavenger receptor cysteine-rich domain-containing group B protein	Signal peptide	0.987	0	0.533 between pos. 22 and 23	0	331	0.019	0.951	0.104	S	1	22
csin111638	Lactadherin	Signal peptide	0.79	0	0.264 between pos. 27 and 28	0	503	0.025	0.937	0.081	S	1	27
csin111705	Probable tRNA pseudouridine synthase 2	Signal peptide	0.784	0.018	0.404 between pos. 23 and 24	0	313	0.01	0.968	0.097	S	1	25
csin111731	cathepsin D (A01 family) ; K01379 cathepsin D [EC:3.4.23.5]	Signal peptide	0.972	0	0.930 between pos. 17 and 18	0	425	0.174	0.798	0.044	S	2	17
csin111795	basigin related	Signal peptide	1	0	0.965 between pos. 17 and 18	0	128	0.04	0.918	0.124	S	2	17
csin111817	DNA mismatch repair protein mutS	Signal peptide	0.716	0	0.586 between pos. 26 and 27	0	138	0.054	0.933	0.053	S	1	26
csin111859	hypothetical protein	Signal peptide	0.927	0.001	0.626 between pos. 19 and 20	0	95	0.235	0.455	0.167	S	4	19
csin112112	mitochondrial translational initiation factor ; K02519 translation initiatio	Signal peptide	0.751	0	0.445 between pos. 15 and 16	0	549	0.236	0.591	0.094	S	4	15
csin112139	hypothetical protein	Signal peptide	0.853	0.001	0.618 between pos. 18 and 19	0	234	0.059	0.943	0.051	S	1	18
csin112151	MECOM, AML1-EVI-1, EVI1, MDS1, MDS1-EVI1, MGC163392, MGC97004, PRDM3; MDS1 a	Signal peptide	0.936	0	0.912 between pos. 16 and 17	0	202	0.09	0.733	0.273	S	3	16
csin112220	hypothetical protein	Signal peptide	1	0	0.816 between pos. 19 and 20	0	206	0.024	0.967	0.054	S	1	19
csin112282	Cathepsin L	Signal peptide	0.98	0	0.793 between pos. 19 and 20	0	385	0.066	0.846	0.066	S	2	19
csin112304	Cathepsin L	Signal peptide	0.854	0	0.803 between pos. 20 and 21	0	368	0.016	0.967	0.071	S	1	20
csin112357	Plasminogen	Signal peptide	0.999	0.001	0.385 between pos. 25 and 26	0	117	0.015	0.958	0.069	S	1	25
csin112371	hypothetical protein	Signal peptide	0.996	0	0.891 between pos. 20 and 21	0	145	0.086	0.767	0.143	S	2	15
csin112484	hypothetical protein ; K13443 Niemann-Pick C2 protein	Signal peptide	0.998	0	0.965 between pos. 21 and 22	0	146	0.016	0.973	0.053	S	1	21
csin112508	anion exchange protein ; K13862 solute carrier family 4 (sodium borate trans	Signal peptide	0.638	0.001	0.302 between pos. 24 and 25	0	330	0.033	0.904	0.153	S	2	18
csin112554	hypothetical protein	Signal peptide	0.997	0	0.890 between pos. 20 and 21	0	399	0.03	0.942	0.059	S	1	20
csin112571	express protein	Signal peptide	0.795	0.001	0.731 between pos. 19 and 20	0	75	0.024	0.891	0.23	S	2	19
csin112621	express protein	Signal peptide	0.622	0	0.424 between pos. 19 and 20	0	145	0.027	0.927	0.115	S	1	19
csin112628	60S ribosomal protein L19	Signal peptide	0.891	0	0.696 between pos. 25 and 26	0	607	0.046	0.941	0.036	S	1	25
csin112636	express protein	Signal peptide	0.843	0.147	0.389 between pos. 29 and 30	0	81	0.171	0.765	0.032	S	3	31
csin112642	Venom trypsin inhibitor	Signal peptide	0.526	0	0.379 between pos. 17 and 18	0	509	0.024	0.88	0.122	S	2	17
csin112707	similar to expressed hypothetical protein; K13443 Niemann-Pick C2 protein	Signal peptide	0.994	0.002	0.970 between pos. 21 and 22	0	154	0.015	0.963	0.073	S	1	21
csin112709	hypothetical protein	Signal peptide	0.993	0	0.977 between pos. 20 and 21	0	196	0.02	0.987	0.021	S	1	20
csin112758	hypothetical protein	Signal peptide	1	0	0.922 between pos. 22 and 23	0	120	0.045	0.932	0.031	S	1	22
csin112816	lipopolysaccharide choline phosphotransferase-like protein	Signal peptide	0.918	0.013	0.705 between pos. 20 and 21	0	407	0.553	0.741	0.004	S	5	20
csin112850	hypothetical protein	Signal peptide	0.983	0.014	0.974 between pos. 21 and 22	0	198	0.027	0.93	0.042	S	1	21
csin112859	DEAD box ATP-dependent RNA helicase ; K14807 ATP-dependent RNA helicase DDX5	Signal peptide	0.993	0.001	0.802 between pos. 22 and 23	0	184	0.039	0.893	0.076	S	1	23
csin112875	hypothetical protein	Signal peptide	0.899	0.003	0.774 between pos. 33 and 34	0	219	0.065	0.867	0.052	S	1	33
csin112907	hypothetical protein	Signal peptide	0.9	0	0.463 between pos. 16 and 17	0	260	0.028	0.961	0.225	S	2	16
csin112913	express protein	Signal peptide	0.974	0	0.449 between pos. 19 and 20	0	255	0.025	0.94	0.075	S	1	19
csin112947	peptidase	Signal peptide	0.944	0	0.666 between pos. 17 and 18	0	185	0.223	0.721	0.03	S	3	17
csin112973	hypothetical protein	Signal peptide	0.635	0	0.468 between pos. 20 and 21	0	492	0.018	0.959	0.082	S	1	22
csin113027	hypothetical protein ; K13250 translocon-associated protein subunit beta	Signal peptide	0.995	0	0.505 between pos. 18 and 19	0	86	0.033	0.961	0.049	S	1	18
csin113148	requim req/dpf2 ; K13196 zinc finger protein ubi-d4	Signal peptide	0.509	0.038	0.240 between pos. 23 and 24	0	112	0.017	0.904	0.188	S	2	23
csin113184	Prohibitin	Signal anchor	0.221	0.591	0.124 between pos. 21 and 22	0	179	0.036	0.726	0.28	S	3	21
csin113211	hypothetical protein	Signal peptide	0.981	0.001	0.650 between pos. 23 and 24	0	143	0.496	0.509	0.026	S	5	23
csin113273	Cathepsin L	Signal peptide	1	0	0.694 between pos. 18 and 19	0	169	0.02	0.973	0.069	S	1	18
csin113404	Protein traF	Signal peptide	0.999	0	0.969 between pos. 21 and 22	0	249	0.015	0.902	0.1	S	1	21
csin113562	hypothetical protein	Signal peptide	0.718	0	0.441 between pos. 20 and 21	0	461	0.027	0.977	0.028	S	1	20
csin113571	express protein	Signal peptide	0.99	0	0.925 between pos. 18 and 19	0	75	0.031	0.931	0.087	S	1	18
csin113582	hypothetical LOC582986	Signal peptide	0.791	0	0.316 between pos. 21 and 22	0	306	0.023	0.969	0.069	S	1	25
csin113602	dld, MGC158216, sc:d0402; deltaD; K06051 delta	Signal peptide	0.983	0	0.506 between pos. 24 and 25	0	248	0.023	0.917	0.042	S	1	27
