# Supplementary material for: The Carcinogenic Liver Fluke, Clonorchis sinensis: New Assembly, Reannotation and Analysis of the Genome and Characterization of Tissue Transcriptomes
Source: PLoS One. 2013 Jan 30;8(1):e54732. doi: 10.1371/journal.pone.0054732 (PMC3559784; doi:10.1371/journal.pone.0054732)
Supplement: Table S11 — Expression of genes involved in energy-related pathways. (XLS) [file pone.0054732.s016.xls]

## Sheet: Table S11
Table S11. Expression of genes involved in energy-related pathways.
Pathway	Gene ID	EC number	KO name	KO definition	Sucker (FPKM)	Muscle (FPKM)	Ovary (FPKM)	Testis (FPKM)
Fatty acid elongation	csin112499	1.1.1.35	HADH	3-hydroxyacyl-CoA dehydrogenase	184.9	157.82	127.53	93.14
	csin110467	3.1.2.22	PPT	palmitoyl-protein thioesterase	208.4	40.1	57.31	54.82
	csin106851	3.1.2.22	PPT	palmitoyl-protein thioesterase	71.98	18.54	4.75	17.32
	csin103737	2.3.1.16	HADHB	acetyl-CoA acyltransferase	131.78	170.27	124.86	93.75
	csin107180	4.2.1.17	ECHS1	enoyl-CoA hydratase	67.67	60.99	47.82	29.56
	csin102925	1.3.1.38	MECR, NRBF1	mitochondrial trans-2-enoyl-CoA reductase	113.39	111.83	72.34	61.43
	csin112269	4.2.1.17/ 1.1.1.211	HADHA	enoyl-CoA hydratase / long-chain 3-hydroxyacyl-CoA dehydrogenase	289.38	189.11	173.19	167.65
Fatty acid metabolism	csin112499	1.1.1.35	HADH	3-hydroxyacyl-CoA dehydrogenase	184.9	157.82	127.53	93.14
	csin104114	1.3.3.6	E1.3.3.6, ACOX1, ACOX3	acyl-CoA oxidase	151.8	132.06	87.93	70.14
	csin108434	1.3.99.13	E1.3.99.13, ACADL	long-chain-acyl-CoA dehydrogenase	28.11	35.52	35.54	42.58
	csin108133	2.3.1.9	E2.3.1.9, atoB	acetyl-CoA C-acetyltransferase	314.07	305.62	169.19	149.06
	csin109921	2.3.1.9	E2.3.1.9, atoB	acetyl-CoA C-acetyltransferase	33.15	42.26	51.59	23.88
	csin102120	4.2.1.17	E4.2.1.17, paaG	enoyl-CoA hydratase	28.62	42.39	27.24	21.07
	csin110010	6.2.1.3	ACSL, fadD	long-chain acyl-CoA synthetase	107.72	154.69	105.68	129.24
	csin110423	6.2.1.3	ACSL, fadD	long-chain acyl-CoA synthetase	148.64	197.98	245.19	313.21
	csin103737	2.3.1.16	HADHB	acetyl-CoA acyltransferase	131.78	170.27	124.86	93.75
	csin107180	4.2.1.17	ECHS1	enoyl-CoA hydratase	67.67	60.99	47.82	29.56
	csin112269	4.2.1.17 1.1.1.211	HADHA	enoyl-CoA hydratase / long-chain 3-hydroxyacyl-CoA dehydrogenase	289.38	189.11	173.19	167.65
	csin103550	2.3.1.21	CPT1	carnitine O-palmitoyltransferase 1	7.45	12.55	14.14	16.53
	csin103416	2.3.1.21	CPT1	carnitine O-palmitoyltransferase 1	72.15	76.73	34.5	45.01
	csin108977	2.3.1.21	CPT1	carnitine O-palmitoyltransferase 1	46.68	42.34	27.34	21.98
	csin112665	2.3.1.21	CPT2	carnitine O-palmitoyltransferase 2	41.6	43.61	25.46	22.93
	csin101589	1.3.99.-	ACADVL	very long chain acyl-CoA dehydrogenase	93.58	51.02	52.92	70.98
Citrate cycle (TCA cycle)	csin102558	1.1.1.37	MDH1	malate dehydrogenase	1475.3	1024.65	730.76	871.73
	csin112591	1.1.1.37	MDH2	malate dehydrogenase	877.79	1371.12	911.16	525.53
	csin104699	1.1.1.41	IDH3	isocitrate dehydrogenase (NAD+)	173.19	171.58	218.86	136.08
	csin106388	1.1.1.41	IDH3	isocitrate dehydrogenase (NAD+)	135.06	148.93	110.04	95.69
	csin112736	1.1.1.41	IDH3	isocitrate dehydrogenase (NAD+)	57.81	131.51	99.04	62.56
	csin100026	1.1.1.41	IDH3	isocitrate dehydrogenase (NAD+)	10.06	37.94	12.26	25.64
	csin108181	1.1.1.42	IDH1, IDH2, icd	isocitrate dehydrogenase	480.25	629.29	446.13	381.49
	csin100624	1.2.4.1	PDHA, pdhA	pyruvate dehydrogenase E1 component subunit alpha	236.82	276.1	259.52	178.38
	csin106737	1.2.4.1	PDHA, pdhA	pyruvate dehydrogenase E1 component subunit alpha	82.92	113.37	283.53	203.58
	csin100997	1.2.4.1	PDHB, pdhB	pyruvate dehydrogenase E1 component subunit beta	291.86	390.68	254.08	246.39
	csin102141	1.2.4.2	OGDH, sucA	2-oxoglutarate dehydrogenase E1 component	246.18	238.79	93.11	206.43
	csin107125	1.3.5.1	SDHA, SDH1	succinate dehydrogenase (ubiquinone) flavoprotein subunit	607.71	858.2	533.9	417.06
	csin109908	1.3.5.1	SDHB, SDH2	succinate dehydrogenase (ubiquinone) iron-sulfur protein	310.67	389.34	365.08	185.59
	csin105910	1.3.5.1	SDHC, SDH3	succinate dehydrogenase (ubiquinone) cytochrome b subunit	2122.11	1726.1	1778.25	1350.36
	csin109675	1.3.5.1	SDHD, SDH4	succinate dehydrogenase (ubiquinone) membrane anchor subunit	766.77	697.19	539.14	412.31
	csin110627	1.8.1.4	DLD, lpd, pdhD	dihydrolipoamide dehydrogenase	478.41	330.28	426.81	354.75
	csin106347	2.3.1.12	DLAT, aceF, pdhC	pyruvate dehydrogenase E2 component (dihydrolipoamide acetyltransferase)	158.86	283.82	199.05	163.14
	csin112505	2.3.1.12	DLAT, aceF, pdhC	pyruvate dehydrogenase E2 component (dihydrolipoamide acetyltransferase)	199.34	288.37	146.37	153.96
	csin100488	2.3.1.61	DLST, sucB	2-oxoglutarate dehydrogenase E2 component (dihydrolipoamide succinyltransferase)	326.68	470.41	353.97	282.47
	csin103208	4.1.1.32	E4.1.1.32, pckA, PEPCK	phosphoenolpyruvate carboxykinase (GTP)	75.25	1300.78	78.99	56.67
	csin103490	4.1.1.32	E4.1.1.32, pckA, PEPCK	phosphoenolpyruvate carboxykinase (GTP)	1945.04	1499.71	2032.32	1457.31
	csin101658	2.3.3.1	CS, gltA	citrate synthase	602.27	375.22	164.68	282.57
	csin103196	2.3.3.8	ACLY	ATP citrate (pro-S)-lyase	26.01	33.49	13.41	14.13
	csin101230	4.2.1.2	E4.2.1.2A, fumA, fumB	fumarate hydratase, class I	162.79	200.37	150.8	128.57
	csin102465	4.2.1.2	E4.2.1.2B, fumC	fumarate hydratase, class II	1266.33	531.92	601.04	508.59
	csin104731	4.2.1.3	ACO, acnA	aconitate hydratase 1	280.86	375.54	228.72	191.05
	csin103101	6.2.1.4 6.2.1.5	LSC1	succinyl-CoA synthetase alpha subunit	283.1	288.54	303.28	200.11
	csin108857	6.2.1.4 6.2.1.5	LSC2	succinyl-CoA synthetase beta subunit	491.35	592.78	492.01	428.11
	csin111401	6.2.1.4 6.2.1.5	LSC2	succinyl-CoA synthetase beta subunit	96.91	131.98	175.83	193.38
	csin104239	6.2.1.5	sucC	succinyl-CoA synthetase beta subunit	312.71	23.63	31.42	33.27
	csin108996	6.4.1.1	PC, pyc	pyruvate carboxylase	684.49	580.47	298.23	682.1
acetate:succinate	csin101487		ASCT	mitochondrial acetate:succinate CoA-transferase [Fasciola hepatica]	747.367	709.364	491.435	426.806
	csin101488		ASCT	mitochondrial acetate:succinate CoA-transferase [Fasciola hepatica]	833.092	722.753	501.593	436.449
Glycolysis / Gluconeogenesis	csin107685	1.1.1.27	LDH, ldh	L-lactate dehydrogenase	54.82	146.29	706.93	749.52
	csin110424	1.1.1.27	LDH, ldh	L-lactate dehydrogenase	410.26	74.62	209.32	159.86
	csin110966	1.1.1.27	LDH, ldh	L-lactate dehydrogenase	39.94	8.42	9.55	13
	csin110969	1.1.1.27	LDH, ldh	L-lactate dehydrogenase	28.09	18.43	62.92	62.27
	csin100820	1.1.1.27	LDH, ldh	L-lactate dehydrogenase	63.59	20.58	600.46	520.41
	csin100821	1.1.1.27	LDH, ldh	L-lactate dehydrogenase	48.78	119.93	423.49	763.13
	csin101821	1.2.1.12	GAPDH, gapA	glyceraldehyde 3-phosphate dehydrogenase	2100.01	3719.08	3296.31	1857.17
	csin109808	1.2.1.12	GAPDH, gapA	glyceraldehyde 3-phosphate dehydrogenase	108.89	326.26	1463.69	1292.68
	csin109148	1.2.1.12	GAPDH, gapA	glyceraldehyde 3-phosphate dehydrogenase	48.32	104.31	627.43	675.88
	csin100624	1.2.4.1	PDHA, pdhA	pyruvate dehydrogenase E1 component subunit alpha	236.82	276.1	259.52	178.38
	csin106737	1.2.4.1	PDHA, pdhA	pyruvate dehydrogenase E1 component subunit alpha	82.92	113.37	283.53	203.58
	csin100997	1.2.4.1	PDHB, pdhB	pyruvate dehydrogenase E1 component subunit beta	291.86	390.68	254.08	246.39
	csin110627	1.8.1.4	DLD, lpd, pdhD	dihydrolipoamide dehydrogenase	478.41	330.28	426.81	354.75
	csin106347	2.3.1.12	DLAT, aceF, pdhC	pyruvate dehydrogenase E2 component (dihydrolipoamide acetyltransferase)	158.86	283.82	199.05	163.14
	csin112505	2.3.1.12	DLAT, aceF, pdhC	pyruvate dehydrogenase E2 component (dihydrolipoamide acetyltransferase)	199.34	288.37	146.37	153.96
	csin109217	2.7.1.1	HK	hexokinase	117.99	225.22	525.16	940.27
	csin110881	2.7.1.1	HK	hexokinase	17.19	92.36	210.35	295.91
	csin110477	2.7.1.11	PFK, pfk	6-phosphofructokinase	113.81	160.89	264.86	194.66
	csin103472	2.7.1.40	PK, pyk	pyruvate kinase	122.62	85.37	210.93	322.86
	csin107996	2.7.2.3	PGK, pgk	phosphoglycerate kinase	823.7	638.87	979.72	886.6
	csin110261	3.1.3.9	G6PC	glucose-6-phosphatase	32.8	55.84	156.62	124.7
	csin111764	3.1.3.11	FBP, fbp	fructose-16-bisphosphatase-related ; K03841 fructose-1,6-bisphosphatase I [EC:3.1.3.11]	868.29	838.33	845.75	513.54
	csin103208	4.1.1.32	E4.1.1.32, pckA, PEPCK	phosphoenolpyruvate carboxykinase (GTP)	75.25	1300.78	78.99	56.67
	csin103490	4.1.1.32	E4.1.1.32, pckA, PEPCK	phosphoenolpyruvate carboxykinase (GTP)	1945.04	1499.71	2032.32	1457.31
	csin103412	4.1.2.13	ALDO, fbaB	fructose-bisphosphate aldolase, class I	117.82	626.25	1931.82	1556.43
	csin105235	4.1.2.13	ALDO, fbaB	fructose-bisphosphate aldolase, class I	3355.61	2703.86	1829.3	1723.17
	csin111921	4.1.2.13	ALDO, fbaB	fructose-bisphosphate aldolase, class I	530.05	329.55	202.45	164.84
	csin106449	4.2.1.11	ENO, eno	enolase	1474.1	2234.23	1973.7	972.9
	csin110199	4.2.1.11	ENO, eno	enolase	52.13	139.19	796.23	582.76
	csin112202	4.2.1.11	ENO, eno	enolase	89.52	214.96	1291.65	882.88
	csin109967	5.1.3.3	E5.1.3.3, galM	aldose 1-epimerase	34.91	45.27	21.86	22.52
	csin105350	5.3.1.1	TPI, tpiA	triosephosphate isomerase (TIM)	995.43	750.23	970.52	557.5
	csin105351	5.3.1.1	TPI, tpiA	triosephosphate isomerase (TIM)	11.65	43.25	282.66	171.46
	csin111059	5.3.1.9	GPI, pgi	glucose-6-phosphate isomerase	325.54	336.55	348.63	367.64
	csin103371	5.4.2.1	PGAM, gpm	phosphoglycerate mutase	994.46	922.94	1893.41	1315.87
	csin107315	5.4.2.2	E5.4.2.2, pgm	phosphoglucomutase	36.84	52.24	22.03	29.8
	csin110217	5.4.2.2	E5.4.2.2, pgm	phosphoglucomutase	117.73	157.54	361.62	410.92
Fat digestion and absorption	csin103927	3.1.1.4	PLA2G	phospholipase A2	24.71	16.68	10.11	13.85
	csin110088	3.1.1.4	PLA2G	phospholipase A2	773.08	380.43	327.72	245
	csin107690	3.1.3.4	E3.1.3.4, PPAP2	phosphatidate phosphatase	49.16	48.23	16.88	20.94
	csin109330	3.1.3.4	E3.1.3.4, PPAP2	phosphatidate phosphatase	75.67	107.35	99.71	83.71
	csin112205	3.1.3.4	E3.1.3.4, PPAP2	phosphatidate phosphatase	272.52	145.01	75.19	72.58
	csin105227	2.6.1.1	GOT2（FABPpm）	aspartate aminotransferase, mitchondrial	129.96	196.3	177.05	105.59
Valine, leucine and isoleucine degradation	csin109638	1.1.1.31	E1.1.1.31, mmsB	3-hydroxyisobutyrate dehydrogenase	45.23	66.94	36.21	23.99
	csin112499	1.1.1.35	HADH	3-hydroxyacyl-CoA dehydrogenase	184.9	157.82	127.53	93.14
	csin103566	1.2.1.3	E1.2.1.3	aldehyde dehydrogenase (NAD+)	1163	759.75	454.5	313.42
	csin108500	1.2.1.3	E1.2.1.3	aldehyde dehydrogenase (NAD+)	99.68	46.16	41.96	33.9
	csin107836	1.2.1.27	E1.2.1.27, mmsA, iolA	methylmalonate-semialdehyde dehydrogenase	159.82	168.18	110.35	80.67
	csin109051	1.2.4.4	E1.2.4.4A, bkdA1	2-oxoisovalerate dehydrogenase E1 component, alpha subunit	236.51	212.86	158.99	135.13
	csin110526	1.2.4.4	E1.2.4.4B, bkdA2	2-oxoisovalerate dehydrogenase E1 component, beta subunit	137.27	137.78	102.81	81.55
	csin101597	1.3.99.2	E1.3.99.2, bcd	butyryl-CoA dehydrogenase	25.93	31.85	23.27	21.87
	csin104997	1.3.99.10	IVD	IVD; isovaleryl Coenzyme A dehydrogenase (EC:1.3.99.10); K00253 isovaleryl-CoA dehydrogenase [EC:1.3.99.10]	226.31	307.09	126.4	272.17
	csin110627	1.8.1.4	DLD, lpd, pdhD	dihydrolipoamide dehydrogenase	478.41	330.28	426.81	354.75
	csin108133	2.3.1.9	E2.3.1.9, atoB	acetyl-CoA C-acetyltransferase	314.07	305.62	169.19	149.06
	csin109921	2.3.1.9	E2.3.1.9, atoB	acetyl-CoA C-acetyltransferase	33.15	42.26	51.59	23.88
	csin108630	2.6.1.42	E2.6.1.42, ilvE	branched-chain amino acid aminotransferase	284.42	385.5	277.74	285.01
	csin105152	2.8.3.5	OXCT	3-oxoacid CoA-transferase	589.86	490.62	339.03	400.66
	csin103023	4.1.3.4	E4.1.3.4, HMGCL, hmgL	hydroxymethylglutaryl-CoA lyase	56.92	43.26	38	30.76
	csin106262	2.3.3.10	E2.3.3.10, pksG	hydroxymethylglutaryl-CoA synthase	32.75	45.66	26.03	34.03
	csin102120	4.2.1.17	E4.2.1.17, paaG	enoyl-CoA hydratase	28.62	42.39	27.24	21.07
	csin109661	5.4.99.2	MUT	methylmalonyl-CoA mutase	1286.43	982.62	711.09	608.21
	csin112356	6.4.1.3	PCCA, pccA	propionyl-CoA carboxylase alpha chain	972.4	934.15	462.9	530.58
	csin106719	6.4.1.3	PCCB, pccB	propionyl-CoA carboxylase beta chain	1604.72	1551.95	912.12	654.87
	csin100143	6.4.1.4	E6.4.1.4A	3-methylcrotonyl-CoA carboxylase alpha subunit	16.36	40.77	13.35	14.24
	csin107393	6.4.1.4	E6.4.1.4B	3-methylcrotonyl-CoA carboxylase beta subunit	59.11	79.54	63.5	37.04
	csin105609	3.1.2.4	HIBCH	3-hydroxyisobutyryl-CoA hydrolase	102.83	119.43	54.39	60.83
	csin100312	5.1.99.1	MCEE	methylmalonyl-CoA epimerase	2623.33	1950.4	1273.43	788.39
	csin104011	4.2.1.18	AUH	methylglutaconyl-CoA hydratase	142.66	57.11	47.07	52.14
	csin103737	2.3.1.16	HADHB	acetyl-CoA acyltransferase	131.78	170.27	124.86	93.75
	csin107180	4.2.1.17	ECHS1	enoyl-CoA hydratase	67.67	60.99	47.82	29.56
	csin112269	4.2.1.17 1.1.1.211	HADHA	enoyl-CoA hydratase / long-chain 3-hydroxyacyl-CoA dehydrogenase	289.38	189.11	173.19	167.65
	csin111595	1.1.1.35 1.1.1.178	HSD17B10	3-hydroxyacyl-CoA dehydrogenase / 3-hydroxy-2-methylbutyryl-CoA dehydrogenase	243.4	146.29	135.15	134.28
	csin106206	1.3.99.12	ACADSB	short/branched chain acyl-CoA dehydrogenase	13.56	21.08	12.44	15.5
	csin106408	2.3.1.168	E2.3.1.168, bkdB	2-oxoisovalerate dehydrogenase E2 component (dihydrolipoyl transacylase)	154.16	173.69	159.39	131.74
Glycine, serine and threonine metabolism	csin104140	2.1.2.1	E2.1.2.1, glyA	glycine hydroxymethyltransferase	215.35	228.21	104.36	116.66
	csin105920	2.1.2.1	E2.1.2.1, glyA	glycine hydroxymethyltransferase	3.84	8.49	12.58	11.29
	csin112066	2.1.2.1	E2.1.2.1, glyA	glycine hydroxymethyltransferase	27.86	108.91	73.22	37.34
	csin108508	4.3.1.19	E4.3.1.19, ilvA, tdcB	threonine dehydratase	87.27	54.02	92.66	100.78
Alanine, aspartate and glutamate metabolism	csin110991	1.4.1.3	E1.4.1.3	glutamate dehydrogenase (NAD(P)+)	2790.79	1779.12	2057.96	1763.34
	csin104755	1.4.1.13 1.4.1.14	GLT1	glutamate synthase (NADPH/NADH)	6.99	16.65	11.44	35.38
	csin112929	2.6.1.16	E2.6.1.16, glmS	glucosamine--fructose-6-phosphate aminotransferase (isomerizing)	42.8	64.11	47.83	50
	csin105636	3.5.1.2	E3.5.1.2, glsA	glutaminase	16.76	108.18	18.67	21.62
	csin108542	4.3.2.2	E4.3.2.2, purB	adenylosuccinate lyase	40.1	84.96	31.45	34.81
	csin106674	6.3.1.2	E6.3.1.2, glnA	glutamine synthetase	373.44	185.92	94.92	77.94
	csin103147	6.3.4.4	E6.3.4.4, purA	adenylosuccinate synthase	60.58	69.14	56.76	49.32
	csin107620	2.6.1.66 2.6.1.2	alaA	alanine-synthesizing transaminase	322	183.87	248.91	245.54
	csin105227	2.6.1.1	GOT2	aspartate aminotransferase, mitchondrial	129.96	196.3	177.05	105.59
Cysteine metabolism	csin111120	1.13.11.20	E1.13.11.20, CDO1	cysteine dioxygenase	26.01	13.1	11.81	21.13
	csin101531	4.4.1.1	E4.4.1.1	cystathionine gamma-lyase	73.98	202.08	549.86	757.57
	csin105227	2.6.1.1	GOT2	aspartate aminotransferase, mitchondrial	129.96	196.3	177.05	105.59
Arginine and proline metabolism	csin107440	1.5.1.2	E1.5.1.2, proC	pyrroline-5-carboxylate reductase	314.28	229.27	270.65	228.37
	csin103548	1.5.1.12	E1.5.1.12	1-pyrroline-5-carboxylate dehydrogenase	83.6	60.04	28.57	35.4
	csin104095	1.5.99.8	E1.5.99.8	proline dehydrogenase	51.36	45.12	24.52	39.09
	csin103253	1.14.11.2	E1.14.11.2	prolyl 4-hydroxylase	247.67	79.49	40.61	42.36
	csin109954	2.6.1.13	E2.6.1.13, rocD	ornithine--oxo-acid transaminase	271.41	155.35	193.94	160.21
	csin110845	3.5.3.1	E3.5.3.1, rocF, arg	arginase	31.42	37.06	25.76	16.42
	csin111848	3.5.3.1	E3.5.3.1, rocF, arg	arginase	142.4	134.25	95.07	89.27
Protein digestion and absorption	csin100047	3.4.22.41	ctsf	ctsf, MGC153093, cb420, sb:cb420, zgc:153093; cathepsin F (EC:3.4.22.41); K01373 cathepsin F [EC:3.4.22.41]	59709.7	18311	67032.9	31601.8
	csin103722		SLC1A1, EAAT3	solute carrier family 1 (neuronal/epithelial high affinity glutamate transporter), member 1	42.74	47.34	4.39	5.55
