# Supplementary material for: The Carcinogenic Liver Fluke, Clonorchis sinensis: New Assembly, Reannotation and Analysis of the Genome and Characterization of Tissue Transcriptomes
Source: PLoS One. 2013 Jan 30;8(1):e54732. doi: 10.1371/journal.pone.0054732 (PMC3559784; doi:10.1371/journal.pone.0054732)
Supplement: Table S12 — Genome validation by transcriptome data. Footnote: Assembled transcripts were anchored onto the genome as spliced alignments using BLAST. (XLS) [file pone.0054732.s017.xls]

## Sheet: Table S12
Table S12. Genome validation by transcriptome data.
Data set	Number	Total length	Covered by assembly	With > 90% sequence in one scaffold		With > 50% sequence in one scaffold
				#	%	#	%
ovary	18263	22143239	0.9733	15166	83.04	17727	97.07
testis	51051	81480082	0.9816	43310	84.84	49674	97.3
muscle	19597	31058025	0.9746	16322	83.29	19027	97.09
sucker	29397	43705748	0.9731	23832	81.07	28366	96.49
454	17380	20460558	0.9682	15181	87.35	16682	95.98
EST	1906	1670473	0.8947	1251	65.63	1784	93.6
core-gene*	458	446	0.9738	232	50.66	420	91.7
Assembled transcripts were anchored onto the genome as spliced alignments using BLAST.
* core-genes were calculated by gene number.
