# Supplementary material for: The Carcinogenic Liver Fluke, Clonorchis sinensis: New Assembly, Reannotation and Analysis of the Genome and Characterization of Tissue Transcriptomes
Source: PLoS One. 2013 Jan 30;8(1):e54732. doi: 10.1371/journal.pone.0054732 (PMC3559784; doi:10.1371/journal.pone.0054732)
Supplement: Table S14 — Non-coding RNA genes in the C. sinensis genome. (XLS) [file pone.0054732.s019.xls]

## Sheet: Table S14
Table S14. Non-coding RNA genes in the C. sinensis genome.
Type	Copy Number	Average Length (bp)	Total length (bp)	% of genome
rRNA	9	379	3408	0.0006
tRNA	276	74	20484	0.0037
snoRNA	482	74.8	35982	0.0065
snRNA	149	82.4	12204	0.0022
miRNA	165	110	18034	0.0032
