# Supplementary material for: The Carcinogenic Liver Fluke, Clonorchis sinensis: New Assembly, Reannotation and Analysis of the Genome and Characterization of Tissue Transcriptomes
Source: PLoS One. 2013 Jan 30;8(1):e54732. doi: 10.1371/journal.pone.0054732 (PMC3559784; doi:10.1371/journal.pone.0054732)
Supplement: Table S15 — Summary of C. sinensis miRNA precursors. (XLS) [file pone.0054732.s020.xls]

## Sheet: Table S15
Table S15. The summary of C. sinensis miRNA precursors.
Scaffold	Strand	Start	End	Rfam ID	miRNA name	Score	Expression evidence
scf00005	-	1566036	1566092	RF00951.cm	mir-1302	20.59	expression evidence
scf00006	+	781902	782133	RF01058.cm	MIR806	85.28	expression evidence
scf00006	+	836256	836351	RF01059.cm	mir-598	20.29	no expression evidence
scf00008	-	1376731	1376984	RF00885.cm	MIR821	33.98	expression evidence
scf00008	+	1376754	1376976	RF00885.cm	MIR821	35.92	no expression evidence
scf00008	-	925496	925639	RF01016.cm	mir-584	23.94	no expression evidence
scf00008	+	925509	925640	RF01016.cm	mir-584	31.94	no expression evidence
scf00008	-	1441028	1441267	RF01058.cm	MIR806	49.34	expression evidence
scf00008	+	848505	848580	RF01059.cm	mir-598	34.23	expression evidence
scf00019	-	370298	370382	RF01059.cm	mir-598	25.33	expression evidence
scf00020	+	1221467	1221565	RF01059.cm	mir-598	29.66	expression evidence
scf00021	+	923427	923521	RF01059.cm	mir-598	23.31	no expression evidence
scf00023	-	398275	398364	RF01059.cm	mir-598	21.68	expression evidence
scf00030	+	763874	763980	RF00906.cm	MIR1122	26.88	expression evidence
scf00030	-	1044427	1044522	RF01059.cm	mir-598	29.77	expression evidence
scf00031	+	1000242	1000310	RF00756.cm	mir-299	21	expression evidence
scf00038	+	531748	531853	RF01059.cm	mir-598	28.98	expression evidence
scf00062	+	788921	789038	RF00906.cm	MIR1122	38.06	expression evidence
scf00062	+	438226	438374	RF01058.cm	MIR806	23.99	expression evidence
scf00066	+	906755	906847	RF01059.cm	mir-598	20.1	expression evidence
scf00073	+	57490	57576	RF00906.cm	MIR1122	32.55	expression evidence
scf00077	-	82564	82663	RF01059.cm	mir-598	25.83	expression evidence
scf00079	+	199875	199966	RF00895.cm	mir-786	26.76	expression evidence
scf00091	+	97525	97634	RF00906.cm	MIR1122	30.5	expression evidence
scf00091	-	232217	232342	RF01016.cm	mir-584	26.46	no expression evidence
scf00093	+	356048	356128	RF01045.cm	mir-544	31.46	no expression evidence
scf00108	-	195464	195624	RF01062.cm	MIR812	25.93	expression evidence
scf00109	+	528659	528754	RF01059.cm	mir-598	24.43	no expression evidence
scf00109	-	528671	528754	RF01059.cm	mir-598	28.04	no expression evidence
scf00110	-	538346	538462	RF01016.cm	mir-584	34.03	no expression evidence
scf00110	+	538364	538458	RF01016.cm	mir-584	34.11	no expression evidence
scf00118	-	521580	521647	RF01059.cm	mir-598	20.93	expression evidence
scf00131	-	264620	264859	RF01058.cm	MIR806	48.2	expression evidence
scf00131	+	264635	264844	RF01058.cm	MIR806	50.87	no expression evidence
scf00149	+	296798	296896	RF01059.cm	mir-598	25.67	expression evidence
scf00149	-	620280	620424	RF01062.cm	MIR812	22.23	expression evidence
scf00151	+	103179	103430	RF01058.cm	MIR806	26.46	expression evidence
scf00151	+	52435	52545	RF01912.cm	mir-2807	26.41	no expression evidence
scf00159	+	343000	343079	RF01059.cm	mir-598	23.31	expression evidence
scf00160	+	578071	578187	RF01045.cm	mir-544	39.03	expression evidence
scf00163	-	468132	468222	RF01059.cm	mir-598	23.83	no expression evidence
scf00167	+	123753	123847	RF01059.cm	mir-598	23.31	no expression evidence
scf00167	-	123809	123900	RF01059.cm	mir-598	20.8	no expression evidence
scf00179	-	190917	191011	RF01059.cm	mir-598	26.07	expression evidence
scf00179	+	587492	587562	RF01059.cm	mir-598	20.21	expression evidence
scf00183	+	586301	586420	RF00451.cm	mir-395	31.82	expression evidence
scf00194	-	471815	471890	RF01059.cm	mir-598	20.64	expression evidence
scf00195	-	330045	330163	RF00906.cm	MIR1122	20.79	expression evidence
scf00195	+	570498	570592	RF01059.cm	mir-598	22.09	no expression evidence
scf00195	-	570498	570604	RF01059.cm	mir-598	23.64	expression evidence
scf00197	+	55490	55559	RF01059.cm	mir-598	20.74	expression evidence
scf00203	+	446587	446685	RF01059.cm	mir-598	26.9	no expression evidence
scf00204	-	236007	236155	RF01005.cm	MIR530	20.78	expression evidence
scf00206	+	457689	457903	RF01058.cm	MIR806	24.3	expression evidence
scf00206	+	527388	527487	RF01059.cm	mir-598	27.76	expression evidence
scf00210	+	348121	348177	RF01059.cm	mir-598	24.82	no expression evidence
scf00210	-	348121	348190	RF01059.cm	mir-598	21.89	no expression evidence
scf00210	+	348121	348177	RF01059.cm	mir-598	24.82	no expression evidence
scf00210	-	348121	348190	RF01059.cm	mir-598	21.89	no expression evidence
scf00211	-	408342	408480	RF01016.cm	mir-584	29.43	no expression evidence
scf00211	+	408358	408478	RF01016.cm	mir-584	28.16	no expression evidence
scf00227	+	212921	213022	RF01059.cm	mir-598	24.38	expression evidence
scf00235	+	144107	144197	RF01059.cm	mir-598	21.88	expression evidence
scf00258	+	516438	516532	RF01059.cm	mir-598	23.31	no expression evidence
scf00258	+	516587	516681	RF01059.cm	mir-598	23.31	no expression evidence
scf00264	-	323374	323469	RF01059.cm	mir-598	20.03	expression evidence
scf00264	+	368148	368235	RF01059.cm	mir-598	21.2	expression evidence
scf00273	+	292208	292299	RF01059.cm	mir-598	22.86	no expression evidence
scf00275	+	491364	491428	RF01059.cm	mir-598	23.08	expression evidence
scf00277	-	454808	454902	RF01059.cm	mir-598	23.95	expression evidence
scf00299	+	458732	458837	RF00451.cm	mir-395	29.05	expression evidence
scf00313	+	94764	94855	RF01059.cm	mir-598	25.12	expression evidence
scf00314	-	436164	436227	RF01059.cm	mir-598	22.65	expression evidence
scf00315	-	257883	258007	RF00906.cm	MIR1122	21.7	expression evidence
scf00322	+	422479	422595	RF00906.cm	MIR1122	36.28	expression evidence
scf00322	+	55470	55556	RF01059.cm	mir-598	22.96	expression evidence
scf00331	-	326266	326369	RF01059.cm	mir-598	20.04	no expression evidence
scf00333	+	455242	455320	RF00641.cm	mir-154	23.11	no expression evidence
scf00333	+	59535	59620	RF00906.cm	MIR1122	20.23	expression evidence
scf00333	+	455185	455377	RF01058.cm	MIR806	75.53	no expression evidence
scf00338	-	224992	225087	RF01059.cm	mir-598	20.34	expression evidence
scf00340	+	31423	31522	RF00761.cm	mir-340	34.81	expression evidence
scf00348	+	421767	421985	RF01058.cm	MIR806	35.91	expression evidence
scf00349	+	416771	417033	RF00885.cm	MIR821	75.44	expression evidence
scf00393	-	279257	279329	RF00661.cm	mir-31	24.03	expression evidence
scf00393	+	218832	218934	RF01059.cm	mir-598	20.45	expression evidence
scf00394	-	187199	187287	RF00653.cm	mir-22	24.43	expression evidence
scf00397	-	147568	147649	RF00697.cm	mir-186	23.02	no expression evidence
scf00397	-	147562	147660	RF01059.cm	mir-598	22.75	no expression evidence
scf00406	+	69339	69443	RF00906.cm	MIR1122	21.48	expression evidence
scf00413	+	67907	68099	RF01058.cm	MIR806	20.67	expression evidence
scf00418	-	29576	29663	RF01059.cm	mir-598	20.07	expression evidence
scf00428	+	299544	299742	RF01058.cm	MIR806	63.62	expression evidence
scf00445	-	170860	170970	RF00766.cm	mir-335	24.88	no expression evidence
scf00445	+	170878	170968	RF00766.cm	mir-335	25.27	no expression evidence
scf00445	+	170875	170965	RF01059.cm	mir-598	22.48	no expression evidence
scf00480	-	219095	219182	RF00841.cm	mir-384	25.51	expression evidence
scf00480	-	364108	364191	RF01059.cm	mir-598	28.79	expression evidence
scf00484	-	298233	298337	RF01059.cm	mir-598	21.5	no expression evidence
scf00484	-	298424	298512	RF01059.cm	mir-598	22.11	no expression evidence
scf00507	+	5733	5837	RF00761.cm	mir-340	21.58	expression evidence
scf00537	+	273395	273481	RF01059.cm	mir-598	22.06	expression evidence
scf00576	+	244408	244501	RF01059.cm	mir-598	20.98	no expression evidence
scf00581	-	132420	132502	RF00456.cm	mir-34	28.13	expression evidence
scf00600	+	176125	176221	RF01059.cm	mir-598	39.36	expression evidence
scf00632	+	48450	48569	RF00721.cm	MIR475	22.77	expression evidence
scf00690	+	251586	251657	RF00906.cm	MIR1122	21.21	no expression evidence
scf00713	+	164785	164934	RF01062.cm	MIR812	20.89	no expression evidence
scf00725	+	256125	256223	RF01059.cm	mir-598	21.49	expression evidence
scf00753	+	34989	35090	RF01059.cm	mir-598	24.6	no expression evidence
scf00753	-	34999	35092	RF01059.cm	mir-598	25.54	no expression evidence
scf00770	+	250917	251010	RF01059.cm	mir-598	22.62	expression evidence
scf00773	+	190960	191055	RF01059.cm	mir-598	29.13	expression evidence
scf00781	+	39798	39893	RF01059.cm	mir-598	22.02	expression evidence
scf00781	-	39855	39946	RF01059.cm	mir-598	20.8	no expression evidence
scf00816	+	139871	140036	RF00906.cm	MIR1122	20.01	expression evidence
scf00822	+	221277	221533	RF01058.cm	MIR806	61.66	expression evidence
scf00830	-	5120	5187	RF00251.cm	mir-219	21.47	expression evidence
scf00837	-	72498	72596	RF01016.cm	mir-584	37.23	expression evidence
scf00873	+	43565	43684	RF00906.cm	MIR1122	36.04	no expression evidence
scf00873	-	43575	43674	RF00906.cm	MIR1122	38.49	no expression evidence
scf00900	+	205120	205203	RF01059.cm	mir-598	21.89	expression evidence
scf00904	-	201491	201553	RF01059.cm	mir-598	20.03	expression evidence
scf00920	+	42643	42731	RF01059.cm	mir-598	21.11	expression evidence
scf00938	+	109829	109928	RF01059.cm	mir-598	36.12	no expression evidence
scf00938	-	109828	109931	RF02006.cm	mir-1253	30.64	no expression evidence
scf00951	+	58730	58826	RF01059.cm	mir-598	23.52	no expression evidence
scf00953	+	173075	173167	RF00779.cm	MIR474	21.17	no expression evidence
scf00999	+	100598	100696	RF01059.cm	mir-598	24.78	no expression evidence
scf01013	+	29552	29647	RF01059.cm	mir-598	30.82	expression evidence
scf01049	-	68617	68764	RF01062.cm	MIR812	21.01	expression evidence
scf01066	+	103369	103558	RF00885.cm	MIR821	49.99	expression evidence
scf01082	-	135363	135433	RF01059.cm	mir-598	23.99	expression evidence
scf01088	+	158305	158395	RF01059.cm	mir-598	29.4	expression evidence
scf01098	+	99444	99618	RF01058.cm	MIR806	24.61	expression evidence
scf01108	+	26531	26621	RF01059.cm	mir-598	28.04	expression evidence
scf01121	-	69799	69876	RF01059.cm	mir-598	21.38	expression evidence
scf01124	+	139807	139902	RF01059.cm	mir-598	27.6	expression evidence
scf01137	-	133	227	RF01059.cm	mir-598	20.3	no expression evidence
scf01137	+	13137	13231	RF01059.cm	mir-598	20.3	no expression evidence
scf01137	+	13886	13980	RF01059.cm	mir-598	20.3	no expression evidence
scf01177	-	12696	12789	RF01059.cm	mir-598	21.03	expression evidence
scf01178	-	47595	47675	RF01059.cm	mir-598	21.94	expression evidence
scf01191	+	106388	106475	RF01059.cm	mir-598	37.78	no expression evidence
scf01200	+	136708	136798	RF01059.cm	mir-598	26.54	expression evidence
scf01282	+	16222	16379	RF01062.cm	MIR812	21.7	expression evidence
scf01309	-	10697	10800	RF01059.cm	mir-598	23.73	expression evidence
scf01386	+	23238	23334	RF00906.cm	MIR1122	28.85	expression evidence
scf01403	+	32942	33032	RF01045.cm	mir-544	23.71	no expression evidence
scf01415	-	48065	48156	RF01059.cm	mir-598	23.03	expression evidence
scf01472	-	29276	29411	RF00882.cm	MIR811	24.69	expression evidence
scf01494	+	2496	2610	RF01912.cm	mir-2807	29.82	expression evidence
scf01508	-	65934	66013	RF01045.cm	mir-544	21.67	expression evidence
scf01524	+	23349	23445	RF01059.cm	mir-598	25.78	expression evidence
scf01539	+	29683	29778	RF01059.cm	mir-598	40.1	expression evidence
scf01543	+	15597	15696	RF01059.cm	mir-598	29.06	expression evidence
scf01572	+	15624	15858	RF01058.cm	MIR806	38.19	expression evidence
scf01595	+	71536	71647	RF00906.cm	MIR1122	21.04	expression evidence
scf01714	+	12314	12424	RF00906.cm	MIR1122	21.05	expression evidence
scf01843	+	32626	32721	RF01059.cm	mir-598	20.72	no expression evidence
scf01843	-	32636	32726	RF01059.cm	mir-598	27.7	no expression evidence
scf02277	-	11451	11547	RF01059.cm	mir-598	22.19	expression evidence
scf02412	+	2976	3052	RF01059.cm	mir-598	22.38	expression evidence
scf02427	+	8035	8109	RF00906.cm	MIR1122	25.5	expression evidence
scf02523	+	9243	9362	RF00958.cm	mir-498	27.74	no expression evidence
